# Supplementary material for: Comparison of Surface Proteomes of Adherence Variants of Listeria Monocytogenes Using LC-MS/MS for Identification of Potential Surface Adhesins
Source: Pathogens. 2016 May 17;5(2):40. doi: 10.3390/pathogens5020040 (PMC4931391; doi:10.3390/pathogens5020040)
Supplement: Supplementary file 1 [file pathogens-05-00040-s001.zip]

Archive with 1 entries (1 files):
- pathogens-115958-supplementary.xls
