# Supplementary material for: Comparison of Surface Proteomes of Adherence Variants of Listeria Monocytogenes Using LC-MS/MS for Identification of Potential Surface Adhesins
Source: Pathogens. 2016 May 17;5(2):40. doi: 10.3390/pathogens5020040 (PMC4931391; doi:10.3390/pathogens5020040)
Supplement: Supplementary file 1 [file pathogens-05-00040-s001.zip › pathogens-115958-supplementary.xls]

## Sheet: Sheet1
					Crude MS data (total spectrum count)
#	Gene ID	Gene Name	Molecular Weight	Identified Proteins/Prediction Function	Planktonic Cells												Sessile Cells		P-value for Significant Difference Determination (* = significance threshold)						Planktonic
					99-38 Biological Rep 1 (99-38-1)			99-38 Biological Rep 2 (99-38-2)			CW35 Biological Rep 1 (CW35-1)			CW35 Biological Rep 2 (CW35-2)			99-38 Biological Rep 1		Planktonic				Planktonic and sessile^		Total Spectrum Count (Mean)		Fold Difference NA: Not applicable	Subcellular Localization Prediction Tools
																			Plank. 99-38 *(p < 0.00116)	Plank. CW35 *(p < 0.00208)	Plank. 99-38-1 vs CW35-1 * (p < 0.01980)	Plank. 99-38-2 vs CW35-2 * (p < 0.02111)	Plank. 99-38-1 vs Sessile 99-38A (*p < 0.00770)	Plank. 99-38-2 vs Sessile 99-38A (*p < 0.00770)	99-38	CW35	99-38/CW35	Legerb	LocatePc	Psortd	CW-PREDe	PRED-LIPOf	Trans- membrane segmentg	SignalPh	PREP-TATi	Average hydropathy score (GRAVY score)j,k	ListiLista	GW motif predictorl
					Technical Reps			Technical Reps			Technical Reps			Technical Reps			Technical Reps
					1	2	3	1	2	3	1	2	3	1	2	3	1	2
1	lmo0001	dnaA	51 kda	chromosomal replication initiation protein	0	0	0	2	0	0	0	0	0	0	0	0	0	0	0.29	1	1	0.36	1	0.89	0.333333	0	99-38	Cell wall/membrane/secreted	Cytoplasm	0.03 (E,C) Cytoplasm	No	No	0	No	No	<1.8 at window 9 and 19, final prediction = surface (-0.37)	3.1	Yes
2	lmo0002	dnaN	42 kDa	DNA polymerase III, beta chain	17	12	14	16	21	16	2	2	3	0	0	0	0	0	0.42	0.0037	0.00016	< 0.00010	0.06	0.049	16	1.16667	13.7143	Cell wall	Cytoplasm	0.33 (E,C,CM) Cytoplasm	No	No	0	No	No	<1.8 at window 19 (-0.08)	3.1	No
3	lmo0004	lmo0004	8 kDa	Hypothetical protein	4	5	6	6	5	5	5	5	4	6	6	6	0	0	0.48	0.52	0.18	0.081	0.37	0.4	5.16667	5.33333	0.96875	Cytoplasm	Cytoplasm	(Equal score to all) Unknown	No	No	0	No	No	<1.8 at window 9 and 19, final prediction = surface (-0.22)	5.2	No
4	lmo0006	gyrB	73 kDa	DNA gyrase subunit B	0	3	4	4	4	3	0	0	0	0	0	0	0	0	0.35	1	0.034	0.0038	0.63	0.54	3	0	99-38	Secreted	Cytoplasm	0.03 (E,C) Cytoplasm	No	No	0	No	No	<1.8 at window 19 (-0.51)	3.4	No
5	lmo0007	gyrA	95 kDa	DNA gyrase subunit A	2	2	4	5	0	2	0	0	0	0	0	0	0	0	0.39	1	0.021	0.029	0.59	0.67	2.5	0	99-38	Cytoplasm	Cytoplasm	0.03 (E,C) Cytoplasm	No	No	0	No	No	<1.8 at window 19 (-0.34)	3.4	No
6	lmo0012	lmo0012	40 kda	hypothetical protein	0	3	0	0	2	0	0	0	0	0	0	0	0	0	0.43	1	0.24	0.36	0.82	0.89	0.833333	0	99-38	Cytoplasm	Cytoplasm	2.5 (CM,E,C) Cytoplasm	No	No	0	No	No	<1.8 at window 19 (-0.23)	2.4	Yes
7	lmo0044	rpsF	12 kDa	Ribosomal protein S6	59	56	52	54	51	55	52	47	48	61	60	61	0	0	0.049	0.49	0.0012	< 0.00010	< 0.00010	0.00011	54.5	54.8333	0.993921	Secreted	Cytoplasm	(Equal score to all) Unknown	No	No	0	No	No	<1.8 at window 9 and 19, final prediction = surface (0.64)	3.7.1	Yes
8	lmo0045	lmo0045	19 kDa	Hypothetical protein	16	17	15	13	15	16	9	9	13	14	16	15	0	0	0.16	0.27	0.47	0.024	0.043	0.082	15.3333	12.6667	1.21053	Cytoplasm	Cytoplasm	0.33 (E,C,CM) Cytoplasm	No	No	0	No	No	<1.8 at window 19 (-0.87)	3.1	No
9	lmo0046	rpsR	9 kDa	Ribosomal protein S18	0	0	0	0	0	0	0	0	0	0	0	0	0	8	1	1	1	1	< 0.00010	< 0.00010	0	0	NA	Cytoplasm	Cytoplasm	0.33 (E,C,CM) Cytoplasm	No	No	0	No	No	<1.8 at window 9 and 19, final prediction = surface (-0.63)	3.7.1	No
10	lmo0047	lmo0047	23 kDa	Hypothetical protein	0	0	3	3	6	4	0	0	0	3	3	4	0	0	0.022	0.0026	0.24	0.43	0.82	0.48	2.66667	1.66667	1.6	Membrane	Extracellular (Lipid anchored)	2.5 (CM,E,C) Cytoplasmic	No	Yes (Lipo)	0	Yes	Yes (Sec)	>1.8 at window 9 and 19, final prediction = transmembrane (-1.0)	5.2	No
11	lmo0053	rplI	16 kDa	50S ribosomal protein L9	26	25	24	26	25	22	23	14	22	22	23	18	3	12	0.17	0.25	0.099	0.068	0.0005	< 0.00010	24.6667	20.3333	1.21311	Cytoplasm	Cytoplasm	2.5 (CM,E,C) Cytoplasm	No	Yes (Lipo)	0	No	No	<1.8 at window 9 and 19, final prediction = surface (-0.52)	3.7.1	No
12	lmo0055	purA	48 kda	Hypothetical protein	0	0	0	0	0	0	0	0	0	0	0	0	0	2	1	1	1	1	0.004	0.0031	0	0	NA	Cytoplasm	Cytoplasm	0.03 (E,C) Cytoplasm	No	No	0	No	No	<1.8 at window 19 (-0.25)	2.3	Yes
13	lmo0096	lmo0096	35 kDa	PTS mannose transporter subunit IIAB	15	15	15	24	22	16	7	9	9	12	12	14	4	0	0.21	0.24	0.38	0.41	0.38	0.5	17.8333	10.5	1.69841	Membrane	Cytoplasm	0.05 (CM) Cytoplasm	No	No	0	No	No	<1.8 at window 19 (-0.12)	1.2	Yes
14	lmo0098	lmo0098	33 kDa	PTS mannose transporter subunit IID	9	7	8	9	10	9	0	0	0	4	4	4	0	0	0.54	0.00079	< 0.00010	0.14	0.21	0.2	8.66667	2	4.33333	Membrane	Membrane	0 Cytoplasmic membrane	Yes	No	3	No	No	>1.8 at window 9 and 19, final prediction = transmembrane (0.32)	1.2	Yes
15	lmo0114	lmo0114	13 kDa	Transcriptional repressor	9	11	4	4	4	2	7	10	10	5	7	6	0	0	0.0037	0.03	0.023	0.0074	0.21	0.57	5.66667	7.5	0.755556	Cytoplasm	Cytoplasm	2.5 (CM,E,C) Cytoplasm	No	No	0	No	No	<1.8 at window 9 and 19, final prediction = surface (-0.86)	3.5.2	No
16	lmo0118	imaA	18 kDa	Secreted antigen A	3	4	5	6	0	3	4	3	0	6	4	4	0	0	0.22	0.2	0.55	0.033	0.46	0.6	3.5	3.5	1	Secreted	Cytoplasm	(Equal score to all) Unknown	No	No	0	No	No	<1.8 at window 19 (-0.09)	4.6	Yes
17	lmo0130	lmo0130	83 kDa	Nuclease (5'-nucleotidase)	4	4	4	3	0	0	0	0	0	0	0	0	0	0	0.0085	1	0.0031	0.22	0.46	0.84	2.5	0	99-38	Cell wall	Cell wall (LPXTG)	(0) Cell wall	Yes	Yes (Sec)	2	Yes	Yes (Sec)	>1.8 at window 9 and 19, final prediction = transmembrane (-0.34)	1.8	Yes
18	lmo0132	lmo0132	55 kDa	inosine 5-monophosphate dehydrogenase	4	3	3	3	4	4	0	0	0	0	0	0	0	0	0.54	1	0.008	0.0038	0.52	0.54	3.5	0	99-38	Cytoplasm	Cytoplasm	2.5 (CM,E,C) Cytoplasm	No	No	0	No	No	>1.8 at window19 (-0.26)	2.3	Yes
19	lmo0133	lmo0133	9 kDa	Hypothetical protein	3	6	8	3	4	5	2	2	0	0	0	0	0	0	0.13	0.041	0.052	0.0023	0.33	0.51	4.83333	0.666667	7.25	Cytoplasm	Cytoplasm	2.5 (CM,E,C) Cytoplasm	No	No	0	No	No	<1.8 at window 9 and 19, final prediction = surface (-0.72)	5.2	No
20	lmo0134	lmo0134	10 kDa	Hypothetical protein	10	9	9	7	7	7	11	10	11	10	11	11	0	0	0.086	0.24	0.012	0.0019	0.16	0.3	8.16667	10.6667	0.765625	Cytoplasm	Cytoplasm	2.5 (CM,E,C) Cytoplasm	No	No	0	No	No	<1.8 at window 9 and 19, final prediction = surface (-0.56)	5.2	No
21	lmo0135	lmo0135	58 kDa	Peptide ABC transporter substrate-binding protein	19	21	18	29	30	28	18	18	21	24	30	21	0	0	0.072	0.38	0.0087	0.051	0.022	0.0071	24.1667	22	1.09848	Membrane	Extracellular (Lipid anchored)	0.8 (E,CM, CY) Cell wall	No	Yes (Lipo)	1	Yes	Yes (Sec)	>1.8 at window 9 and 19, final prediction = transmembrane (-0.49)	1.2	No
22	lmo0146	lmo0146	8 kDa	Hypothetical protein	0	0	0	0	0	0	4	0	0	5	4	4	0	0	1	0.061	0.021	< 0.00010	1	1	0	2.83333	CW35	Cytoplasm	Cytoplasm	1.09 (C,CY,CM) Extracellular	No	No	0	No	No	<1.8 at window 19 (-0.66)	6	No
23	lmo0152	lmo0152	62 kDa	Peptide ABC transporter substrate-binding protein	4	5	5	8	0	7	4	6	4	9	9	12	0	0	0.49	0.054	0.14	0.00023	0.4	0.43	4.83333	7.33333	0.659091	Membrane	Extracellular (Lipid anchored)	0.8 (E,CM, CY) Cell wall	No	Yes (Lipo)	0	Yes	Yes (Sec)	<1.8 at window 19 (-0.57)	1.2	Yes
24	lmo0168	lmo0168	11 kDa	transcription regulatory protein	3	4	3	0	0	0	4	0	0	4	4	2	0	0	0.00046	0.17	0.33	< 0.00010	0.52	1	1.66667	2.33333	0.714286	Cytoplasm	Cytoplasm	0.03 (E,C) Cytoplsdm	No	No	0	No	No	<1.8 at window 9 and 19, final prediction = surface (-0.14)	3.5.2	No
25	lmo0170	lmo0170	48 kDa	Hypothetical protein	4	0	0	4	3	4	0	2	0	0	0	0	0	0	0.1	0.2	0.58	0.0038	0.77	0.54	2.5	0.333333	7.5	Cytoplasm	Cytoplasm	2.5 (CM,E,C) Cytoplasm	No	No	0	No	No	<1.8 at window 9 and 19, final prediction = surface (-0.31)	5.2	Yes
26	lmo0177	metS	76 kDa	Methionyl-tRNA synthetase	2	5	3	3	2	4	0	0	0	0	0	0	0	0	0.37	1	0.008	0.011	0.52	0.6	3.16667	0	99-38	Cytoplasm	Cytoplasm	0.03 (E,C) Cytoplasm	No	No	0	No	No	<1.8 at window 19 (-0.36)	3.7.2	Yes
27	lmo0185	lmo0185	29 kDa	hypothetical protein	0	0	0	4	0	0	0	0	0	2	0	0	0	0	0.083	0.3	1	0.55	1	0.8	0.666667	0.333333	2	Cytoplasm	Cytoplasm	0.03 (E,C) Cytoplasm	No	No	0	No	No	<1.8 at window 9 and 19, final prediction = surface (-0.29)	5.2	No
28	lmo0186	lmo0186	44 kDa	Autolysin	0	0	0	0	0	0	0	0	0	0	0	0	5	0	1	1	1	1	< 0.00010	< 0.00010	0	0	NA	Cytoplasm	Membrane	(Equal score to all) Unknown	No	Yes (TM)	1	No	Yes (TM)	>1.8 at window 9 and 19, final prediction = transmembrane (-0.47)	5.2	Yes
29	lmo0191	lmo0191	27 kDa	phospho-beta-glucosidase	2	0	0	4	6	4	0	0	0	0	0	0	0	0	0.0049	1	0.38	0.00084	0.88	0.45	2.66667	0	99-38	Cytoplasm	Cytoplasm	2.5 (CM,E,C) Cytoplasm	No	No	0	No	No	<1.8 at window 9 and 19, final prediction = surface (-0.14)	2.1.1	No
30	lmo0196	lmo0196	11 kDa	Sporulation regulatory protein	31	27	27	32	35	30	34	35	36	37	37	33	0	0	0.49	0.097	< 0.00010	0.00015	0.0038	0.004	30.3333	35.3333	0.858491	Cell wall	Cytoplasm	(Equal score to all) Unknown	No	No	0	No	No	<1.8 at window 19 (-0.36)	1.7	No
31	lmo0197	lmo0197	11 kDa	Sporulation regulatory protein	38	33	33	35	34	35	34	36	33	41	43	38	5	0	0.16	0.42	0.00048	< 0.00010	0.3	0.44	34.6667	37.5	0.924444	Cell wall/membrane/secreted	Cytoplasm	2.5 (CM,E,C) Cytoplasm	No	No	0	No	No	<1.8 at window 19 (-0.41)	1.7	No
32	lmo0198	glmU	50 kDa	bifunctional N-acetylglucosamine-1-phosphate uridyltransferase/glucosamine-1-phosphate acetyltransferase	7	0	2	7	4	4	0	0	0	0	0	0	0	0	0.25	1	0.013	0.00051	0.55	0.43	4	0	99-38	Cytoplasm	Cytoplasm	0.03 (E,C) Cytoplasm	No	No	0	No	No	<1.8 at window 9 and 19, final prediction = surface (-0.24)	1.1	No
33	lmo0199	pcs	35 kDa	Phosphoribosyl pyrophosphate synthetase	10	11	11	23	18	16	2	4	2	3	0	0	0	4	0.03	0.06	0.011	< 0.00010	0.19	0.44	14.8333	1.83333	8.09091	Membrane	Cytoplasm	0.03 (E,C) Cytoplasm	No	No	0	No	No	<1.8 at window 19 (-0.03)	2.3	No
34	lmo0202	hly	59 kDa	Listeriolysin O precursor	0	0	0	0	0	0	0	0	0	0	0	0	22	24	1	1	1	1	< 0.00010	< 0.00010	0	0	NA	Cell wall/membrane/secreted	Extracellular (Secreted)	0.28 (C,CM,CY) Extracellular	No	Yes (Sec)	0	Yes	Yes (Sec)	>1.8 at window9 and 19, final prediction = transmembrane (-0.47)	4.6	Yes
35	lmo0204	actA	70 kDa	Actin-assembly inducing protein precursor	0	0	0	0	0	0	0	0	0	0	0	0	0	5	1	1	1	1	< 0.00010	< 0.00010	0	0	NA	Cell wall/membrane/secreted	Membrane	(0) Cytoplasmic membrane	Yes	Yes (Sec)	1	Yes	Yes (Sec)	>1.8 at window 9 and 19, final prediction = transmembrane (-0.80)	1.8	No
36	lmo0208	lmo0208	12 kDa	Hypothetical protein	17	16	16	20	16	17	10	10	9	18	20	19	0	0	0.41	0.023	0.47	0.0066	0.04	0.049	17	14.3333	1.18605	Cytoplasm	Cytoplasm	2.5 (CM,E,C) Cytoplasm	No	No	0	No	No	<1.8 at window 19 (-0.03)	5.2	No
37	lmo0210	ldh	34 kDa	L-lactate dehydrogenase	29	19	30	26	26	30	19	22	18	21	19	20	0	0	0.3	0.17	0.14	0.29	0.006	0.0094	26.6667	19.8333	1.34454	Cell wall	Cytoplasm	0.33 (E,CW,CM) Cytoplasm	No	No	0	No	Yes (Sec)	<1.8 at window 19 (-0.09)	2.1.1	No
38	lmo0211	ctc	23 kDa	50S ribosomal protein L25	29	25	29	28	30	27	18	16	16	20	21	21	0	0	0.24	0.52	0.48	0.3	0.0043	0.0079	28	18.6667	1.5	Cell wall	Cytoplasm	2.5 (CM,E,C) Cytoplasmic	No	No	0	No	No	<1.8 at window 19 (-0.32)	4.1	No
39	lmo0214	mfd	135	transcription-repair coupling factor	0	0	0	0	0	0	0	0	0	0	0	0	0	2	1	1	1	1	0.004	0.0031	0	0	NA	Cytoplasm	Cytoplasm	0.03 (E,C) Cytoplasm	No	No	0	No	No	<1.8 at window 19 (-0.33)	3.2	No
40	lmo0216	lmo0216	10 kDa	Hypothetical protein	0	0	5	2	0	6	0	7	0	6	8	8	0	0	0.39	0.018	0.13	0.00019	0.72	0.63	2.16667	4.83333	0.448276	Cytoplasm	Cytoplasm	2.5 (CM,E,C) Cytoplasm	No	No	0	No	No	<1.8 at window 9 and 19, final prediction = surface (-0.65)	5.2	No
41	lmo0218	lmo0218	16 kDa	Hypothetical protein	37	30	28	33	33	33	24	28	26	27	27	22	0	0	0.26	0.087	0.039	0.17	0.002	0.0036	32.3333	25.6667	1.25974	Cytoplasm	Cytoplasm	0.03 (E,C) Cytoplasm	No	No	0	No	No	<1.8 at window 9 and 19, final prediction = surface (-0.74)	2.3	No
42	lmo0219	lmo0219	74 kDa	Hypothetical protein	11	12	12	10	12	10	7	8	7	9	6	7	0	0	0.2	0.3	0.53	0.49	0.1	0.16	11.1667	7.33333	1.52273	Cytoplasm	Cytoplasm	0.03 (E,C) Cytoplasm	No	No	0	No	No	<1.8 at window 19 (-0.44)	2.3	Yes
43	lmo0220	ftsH	76 kDa	ATP-dependent zinc metalloprotease	13	13	14	10	15	12	0	0	0	0	0	0	0	0	0.19	1	< 0.00010	< 0.00010	0.073	0.12	12.8333	0	99-38	Cell wall/membrane	Membrane	0.01 (CY) Cytoplasmic membrane	No	Yes (Lipo)	2	Yes	Yes (Sec)	>1.8 at window 9 and 19, final prediction = transmembrane (-0.37)	1.7	Yes
44	lmo0223	cysK	32 kDa	Cysteine synthase	47	45	42	49	48	47	32	33	27	45	38	40	0	0	0.29	0.29	0.24	0.02	0.00015	0.00027	46.3333	35.8333	1.29302	Cell wall	Cytoplasm	2.5 (CM,E,C) Cytoplasm	No	No	0	No	No	<1.8 at window 19 (-0.09)	2.2	No
45	lmo0228	lysS	57 kDa	Lysyl-tRNA synthetase	10	10	11	15	11	12	7	7	3	6	5	3	0	5	0.45	0.17	0.4	0.038	0.075	0.087	11.5	5.16667	2.22581	Cytoplasm	Cytoplasm	0 Cytoplasm	No	No	0	No	No	<1.8 at window 19 (-0.51)	3.7.2	No
46	lmo0232	clpC	91 kDa	Endopeptidase Clp ATP-binding chain C	16	13	17	14	15	12	0	0	3	3	4	4	0	0	0.13	0.064	< 0.00010	0.0037	0.049	0.097	14.5	2.33333	6.21429	Cytoplasm	Cytoplasm	0.03 (E,C) Cytoplasm	No	No	0	No	No	<1.8 at window 19 (-0.44)	4.1	No
47	lmo0237	gltX	56 kDa	Glutamyl-tRNA synthetase	9	8	6	9	12	13	0	0	3	0	4	0	0	0	0.22	0.61	0.0027	< 0.00010	0.22	0.14	9.5	1.16667	8.14286	Membrane	Cytoplasm	0 Cytoplasm	No	No	0	No	No	<1.8 at window 19 (-0.42)	3.7.2	Yes
48	lmo0239	cysS	54 kDa	Cysteinyl-tRNA synthetase	0	0	3	0	0	2	0	0	0	0	0	0	0	0	0.43	1	0.24	0.36	0.82	0.89	0.833333	0	99-38	Cytoplasm	Cytoplasm	0 Cytoplasm	No	No	0	No	No	<1.8 at window 19 (-0.51)	3.7.2	Yes
49	lmo0241	lmo0241	28 kDa	Hypothetical protein	0	0	0	0	0	0	0	0	0	0	0	0	0	7	1	1	1	1	< 0.00010	< 0.00010	0	0	NA	Cytoplasm	Cytoplasm	1.84 (CY,C,E) Cytoplasmic membrane	No	No	0	No	No	<1.8 at window 19 (-0.18)	5.2	No
50	lmo0246	nusG	20 kDa	Transcription anti-termination factor	16	12	14	12	16	14	8	6	7	11	11	9	0	0	0.29	0.31	0.25	0.36	0.064	0.092	14	8.66667	1.61538	Cytoplasm	Cytoplasm	2.5 (CM,E,C) Cytoplasm	No	No	0	No	No	<1.8 at window 19 (-0.48)	3.5.4	No
51	lmo0248	rplK	15 kDa	Ribosomal protein L11	22	24	25	32	31	35	23	23	25	26	26	23	4	6	0.14	0.2	0.0028	0.18	0.032	0.075	28.1667	24.3333	1.15753	Cell wall/ membrane	Cytoplasm	0.33 (E,C,CM) Cytoplasm	No	No	0	No	No	<1.8 at window 19 (0.02)	3.7.1	No
52	lmo0249	rplA	25 kDa	Ribosomal protein L1	32	32	27	37	39	34	25	21	26	30	24	24	8	26	0.4	0.25	0.071	0.33	< 0.00010	< 0.00010	33.5	25	1.34	Membrane	Cytoplasm	0.03 (E,C) Cytoplasm	No	No	0	No	No	<1.8 at window 9 and 19, final prediction = surface (-0.25)	3.7.1	Yes
53	lmo0250	rplJ	18 kDa	Ribosomal protein L10	34	33	33	37	41	40	34	34	37	36	34	31	0	0	0.47	0.045	0.0001	0.031	0.0014	0.0012	36.3333	34.3333	1.05825	Cytoplasm	Cytoplasm	0.03 (E,C) Cytoplasm	No	No	0	No	No	<1.8 at window 19 (-0.08)	3.7.1	No
54	lmo0251	rplL	12 kDa	Ribosomal protein L12	21	18	23	22	19	18	22	22	21	24	20	23	0	0	0.16	0.18	0.002	0.0015	0.017	0.035	20.1667	22	0.916667	Cell wall	Cytoplasm	2.5 (CM,E,C) Cytoplasm	No	No	0	No	No	<1.8 at window 19 (0.14)	3.7.1	No
55	lmo0252	lmo0252	15 kDa	penicilinase repressor	0	4	0	0	0	0	0	0	0	0	0	0	0	0	0.046	1	0.15	1	0.77	1	0.666667	0	99-38	Cytoplasm	Cytoplasm	Equal score to all) Unknown	No	No	0	No	No	<1.8 at window 19 (-0.54)	3.5.2	No
56	lmo0256	lmo0256	23 kDa	Hypothetical protein	5	6	4	3	0	0	0	0	0	0	0	2	0	0	0.0015	0.3	0.00072	0.66	0.37	0.84	3	0.333333	9	Cytoplasm	Cytoplasm	2.5 (CM,E,C) Cytoplasmic	No	No	0	No	No	<1.8 at window 9 and 19, final prediction = surface (-0.39)	5.2	No
57	lmo0258	rpoB	133 kDa	RNA polymerase (beta subunit)	33	26	31	30	28	35	8	7	7	13	10	14	0	7	0.25	0.15	< 0.00010	0.005	0.42	0.32	30.5	9.83333	3.10169	Cell wall	Cytoplasm	0.03 (E,C) Cytoplasm	No	No	0	No	No	<1.8 at window 19 (-0.42)	3.5.3	No
58	lmo0259	rpoC	135 kDa	RNA polymerase (beta subunit)	45	44	46	48	43	45	14	18	13	9	17	12	0	10	0.14	0.055	0.00011	< 0.00010	0.44	0.29	45.1667	13.8333	3.26506	Cytoplasm	Cytoplasm	0.03 (E,C) Cytoplasm	No	No	0	No	No	<1.8 at window 19 -0.33	3.5.3	No
59	lmo0265	lmo0265	42 kDa	Succinyl-diaminopimelate desuccinylase	5	4	5	5	0	3	0	0	0	0	0	0	0	0	0.079	1	0.0012	0.017	0.4	0.63	3.66667	0	99-38	Cytoplasm	Cytoplasm	2.5 (CM,E,C) Cytoplasm	No	No	0	No	No	<1.8 at window 19 -0.31	2.2	No
60	lmo0271	lmo0271	55 kDa	phospho-beta-glucosidase	0	0	0	0	0	0	0	0	0	3	0	0	0	0	1	0.17	1	0.063	1	1	0	0.5	CW35	Cytoplasm	Cytoplasm	0.33 (E,C,CM) Cytoplasm	No	No	0	No	No	<1.8 at window 9 and 19, final prediction = surface (-0.49)	2.1.1	Yes
61	lmo0272	lmo0272	30 kDa	Phosphatase	0	0	0	4	0	2	0	0	0	0	0	0	0	0	0.024	1	1	0.048	1	0.71	1	0	99-38	Cytoplasm	Cytoplasm	2.5 (CM,E,C) Cytoplasm	No	No	0	No	No	<1.8 at window 9 and 19, final prediction = surface (-0.18)	5.2	No
62	lmo0273	lmo0273	19 kDa	Hypothetical protein	0	2	3	4	3	3	0	0	0	0	0	0	0	0	0.23	1	0.09	0.0064	0.72	0.57	2.5	0	99-38	Cytoplasm	Cytoplasm	2.5 (CM,E,C) Cytoplasm	No	No	0	No	No	<1.8 at window 19	5.2	No
63	lmo0275	lmo0275	30 kDa	DNA uptake	0	0	0	0	0	0	0	0	0	0	0	0	0	7	1	1	1	1	< 0.00010	< 0.00010	0	0	NA	Cytoplasm	Membrane	(Equal score to all) Unknown	No	Yes (Sec)	0	Yes	Yes (Sec)	>1.8 at window 9 and 19, final prediction = transmembrane (-0.22)	1.1	No
64	lmo0279	lmo0279	81 kDa	Anaerobic ribonucleoside triphosphate reductase	4	6	5	4	5	5	3	0	2	0	5	0	0	0	0.35	0.49	0.16	0.17	0.37	0.45	4.83333	1.66667	2.9	Cytoplasm	Cytoplasm	2.5 (CM,E,C) Cytoplasm	No	No	0	No	No	<1.8 at window 9 and 19, final prediction = surface (-0.57)	2.3	No
65	lmo0285	lmo0285	30 kDa	Hypothetical lipoprotein	0	0	0	4	0	0	6	4	4	3	3	6	0	0	0.083	0.23	< 0.00010	0.0045	1	0.8	0.666667	4.33333	0.153846	Membrane	Extracellular (Lipid anchored)	0.32 (C,E) Cytoplasmic membane	No	Yes (Lipo)	0	Yes	Yes (Sec)	>1.8 at womdow 9 and 19, final prediction = transmembrane (-0.42)	1.2	No
66	lmo0287	lmo0287	27 kDa	Two-component response regulator	4	3	4	3	4	4	0	0	0	4	3	4	0	0	0.45	0.0014	0.005	0.22	0.49	0.54	3.66667	1.83333	2	Cytoplasm	Cytoplasm	0.03 (E,C) Cytoplasm	No	No	0	No	No	<1.8 at window 19 (-0.42)	3.5.2	Yes
67	lmo0292	lmo0292	53 kDa	Heat-shock protein htrA serine protease	5	4	4	7	0	4	0	0	0	3	0	3	0	0	0.29	0.028	0.0019	0.46	0.43	0.54	4	1	4	Cell wall	Cytoplasmic & TMH	0.45 (CY,C,E) Cytoplasmic membrane	No	No	1	No	No	>1.8 at womdow 9 and 19, final prediction = transmembrane (-0.46)	4.1	No
68	lmo0341	lmo0341	13 kDa	Hypothetical protein	3	5	5	6	3	5	0	0	0	0	0	0	0	0	0.5	1	0.0019	0.00084	0.43	0.45	4.5	0	99-38	Cytoplasm	Cytoplasm	1.09 (C,CY,CM) Extracellular	No	No	0	No	No	<1.8 at window 9 and 19, final prediction = surface (-0.4)	5.2	Yes
69	lmo0354	lmo0354	58 kDa	Acyl-coenzyme A synthetases	8	4	9	6	10	4	0	0	0	0	0	0	0	0	0.32	1	< 0.00010	< 0.00010	0.25	0.32	6.83333	0	99-38	Cytoplasm	Cytoplasm	2.5 (CM,E,C) Cytoplasm	No	No	1	No	No	>1.8 at womdow 9 and 19, final prediction = transmembrane (-0.35)	2.4	Yes
70	lmo0355	lmo0355	54 kDa	fumarate reductase subunit A	86	84	81	94	97	92	108	109	105	122	118	122	0	0	0.4	0.13	< 0.00010	< 0.00010	< 0.00010	< 0.00010	89	114	0.780702	Membrane	Extracellular (Lipid anchored)	0.33 (E,C,CM) Cytoplasm	No	Yes (Lipo)	0	Yes	Yes (Sec)	>1.8 at womdow 9 and 19, final prediction = transmembrane (-0.49)	1.4	No
71	lmo0369	lmo0369	27 kDa	Hypothetical protein	0	0	0	5	0	5	0	0	0	3	2	3	0	0	0.002	0.0085	1	0.43	1	0.57	1.66667	1.33333	1.25	Cytoplasm	Cytoplasm	2.5 (CM,E,C) Cytoplasm	No	No	0	No	No	<1.8 at window 9 and 19, final prediction = surface (-0.53)	5.2	No
72	lmo0370	lmo0370	12 kDa	Hypothetical protein	7	8	5	3	5	4	10	10	13	9	13	13	0	0	0.049	0.31	0.00034	< 0.00010	0.27	0.51	5.33333	11.3333	0.470588	Cytoplasm	Cytoplasm	(Equal score to all) Unknown	No	No	0	No	No	<1.8 at window 9 and 19, final prediction = surface (-0.46)	5.2	No
73	lmo0375	lmo0375	8 kDa	Hypothetical protein	0	0	4	3	0	0	6	4	6	3	3	6	0	0	0.42	0.13	0.00017	0.0018	0.77	0.84	1.16667	4.66667	0.25	Cytoplasm	Cytoplasm	(Equal score to all) Unknown	No	No	0	No	No	<1.8 at window 19 (-0.81)	6	No
74	lmo0377	lmo0377	15 kDa	Hypothetical protein	6	7	6	3	4	4	0	0	0	3	4	7	0	0	0.046	0.00024	0.0001	0.073	0.29	0.54	5	2.33333	2.14286	Cytoplasm	Cytoplasm	(Equal score to all) Unknown	No	No	0	No	No	<1.8 at window 9 and 19, final prediction = surface (-0.35)	6	No
75	lmo0387	lmo0387	14 kDa	Hypothetical protein	0	0	0	0	0	0	4	4	4	4	0	0	0	0	1	0.015	< 0.00010	0.025	1	1	0	2.66667	CW35	Cytoplasm	Cytoplasm	2.5 (CM,E,C) Cytoplasm	No	Yes (TM)	0	No	No	<1.8 at window 19 (-0.29)	5.2	No
76	lmo0391	lmo0391	11 kDa	Membrane-bound serine protease	9	11	12	10	12	11	9	10	10	12	9	11	0	0	0.37	0.38	0.088	0.075	0.12	0.15	10.8333	10.1667	1.06557	Cytoplasm	Cytoplasm	2.5 (CM,E,C) Cytoplasm	No	No	0	No	No	<1.8 at window 19 (-0.36)	6	No
77	lmo0392	lmo0392	34 kDa	Hypothetical protein	8	10	9	17	16	7	0	0	0	0	0	0	0	0	0.19	1	< 0.00010	< 0.00010	0.17	0.1	11.1667	0	99-38	Membrane	Membrane	2.5 (CM,E,C) Cytoplasm	No	Yes (TM)	1	No	No	<1.8 at window 19 (0.16)	5.2	No
78	lmo0394	lmo0394	25 kDa	P60 protein	0	0	0	0	0	0	0	0	0	0	0	0	0	4	1	1	1	1	< 0.00010	< 0.00010	0	0	NA	Cytoplasm	Extracellular (Secreted)	0.27 (C,CM) Extracellular	No	Yes (Sec)	1	Yes	Yes (Sec)	>1.8 at window 9 and 19, final prediction = transmembrane (-0.33)	1.1	No
79	lmo0399	lmo0399	11 kDa	PTS fructose transporter subunit IIB	0	6	0	4	4	0	11	8	13	11	11	11	0	0	0.5	0.28	< 0.00010	< 0.00010	0.68	0.63	2.33333	10.8333	0.215385	Cytoplasm	Membrane	0.03 (E,C) Cytoplasm	No	Yes (Sec)	0	Yes	Yes (Sec)	<1.8 at window 19 (0.16)	1.2	No
80	lmo0406	lmo0406	14 kDa	Hypothetical protein	3	2	5	4	4	4	0	0	0	0	0	3	0	0	0.55	0.17	0.008	0.094	0.52	0.51	3.66667	0.5	7.33333	Cytoplasm	Cytoplasm	(Equal score to all) Unknown	No	No	0	No	No	<1.8 at window 9 and 19, final prediction = surface (-0.44)	5.2	No
81	lmo0415	lmo0415	52 kDa	Endo-1,4-beta-xylanase	14	16	13	19	20	17	0	0	0	0	0	0	0	3	0.31	1	< 0.00010	< 0.00010	0.56	0.59	16.5	0	99-38	Cytoplasm	Membrane	0.33 (E,C,CM) Extracellular	No	Yes (TM)	1	No	Yes (TM)	>1.8 at womdow 9 and 19, final prediction = transmembrane (-0.41)	2.1.1	No
82	lmo0427	lmo0427	11 kDa	PTS fructose transporter subunit IIB	6	9	9	9	6	13	6	3	5	4	6	6	0	0	0.54	0.49	0.5	0.39	0.21	0.2	8.66667	5	1.73333	Cytoplasm	Cytoplasm	(Multiple localization sites) Unknown	No	Yes (Sec)	0	Yes	Yes (Sec)	<1.8 at window 19 (0.009)	1.2	No
83	lmo0434	inlB	71 kDa	Internalin B	0	0	0	0	0	0	0	0	0	0	0	0	4	18	1	1	1	1	< 0.00010	< 0.00010	0	0	NA	Secreted	Extracellular (Secreted)	0.79 (E,CM) cell wall	No	No	1	No	Yes (Sec)	<1.8 at window 19 (-0.46)	1.8	Yes
84	lmo0437	lmo0437	31 kDa	hypothetical protein	0	0	0	0	0	0	0	0	0	2	0	0	0	0	1	0.3	1	0.16	1	1	0	0.333333	CW35	Cytoplasm	Cytoplasm	2.5 (CM,E,C) Cytoplasm	No	No	0	No	Yes (Sec)	<1.8 at window 9 and 19, final prediction = surface (-0.13)	5.2	Yes
85	lmo0443	lmo0443	34 kDa	Transcriptional regulator	6	8	3	8	5	4	7	5	7	7	8	7	0	0	0.4	0.49	0.054	0.026	0.33	0.38	5.66667	6.83333	0.829268	Membrane	Membrane	1.22 (CY,E,C) Cytoplasmic membrane	No	Yes (TM)	1	No	Yes (TM)	>1.8 at womdow 9 and 19, final prediction = transmembrane (-0.34)	3.5.2	No
86	lmo0491	aroD	27 kDa	3-dehydroquinate dehydratase	0	0	2	0	0	0	0	0	0	0	0	0	0	0	0.22	1	0.38	1	0.88	1	0.333333	0	99-38	Cytoplasm	Cytoplasm	2.5 (CM,E,C) Cytoplasm	No	No	0	No	No	<1.8 at window 9 and 19, final prediction = surface (0.07)	2.2	No
87	lmo0509	prs	34 kDa	Phosphoribosyl pyrophosphate synthetase	0	0	0	0	3	0	0	0	0	0	0	0	0	0	0.15	1	1	0.22	1	0.84	0.5	0	99-38	Cytoplasm	Cytoplasm	0.03 (E,C) Cytoplasm	No	No	0	No	No	<1.8 at window 19 -0.04	2.3	No
88	lmo0515	lmo0515	15 kDa	Hypothetical protein	7	6	5	9	7	8	6	5	5	10	10	7	0	0	0.38	0.2	0.19	0.038	0.31	0.26	7	7.16667	0.976744	Cytoplasm	Cytoplasm	2.5 (CM,E,C) Cytoplasm	No	No	0	No	No	<1.8 at window 19 (0.15)	5.2	No
89	lmo0533	lmo0533	10 kDa	Hypothetical protein	5	5	5	3	5	5	5	8	8	6	8	8	0	0	0.28	0.35	0.011	0.0047	0.37	0.48	4.66667	7.16667	0.651163	Cytoplasm	Cytoplasm	2.5 (CM,E,C) Cytoplasm	No	No	0	No	No	<1.8 at window 9 and 19, final prediction = surface (0.14)	5.2	No
90	lmo0539	lacD	38 kDa	Tagatose 1,6-diphosphate aldolase	36	39	34	43	47	39	12	9	9	17	17	15	0	0	0.45	0.13	< 0.00010	0.00045	0.00078	0.00064	39.6667	13.1667	3.01266	Cell wall	Cytoplasm	2.5 (CM,E,C) Cytoplasm	No	No	0	No	No	<1.8 at window 19 -0.38	2.1.1	No
91	lmo0541	lmo0541	34 kDa	ABC transporter substrate-binding protein	0	0	0	0	0	0	0	0	0	0	4	0	0	0	1	0.092	1	0.025	1	1	0	0.666667	CW35	Membrane	Extracellular (Lipid anchored)	0.32 (CM,C,E) Cytoplasmic membrane	No	Yes (Lipo)	1	Yes	Yes (Sec)	>1.8 at womdow 9 and 19, final prediction = transmembrane (-0.45)	1.2	No
92	lmo0552	lmo0552	39 kDa	hypothetical protein	0	0	0	0	0	0	0	0	2	0	0	0	0	0	1	0.2	0.15	1	1	1	0	0.333333	CW35	Cytoplasm	Membrane	0.45 (CM,C,E) Cytoplasm	Yes	Yes (Sec)	1	Yes	Yes (Sec)	>1.8 at window 9 and 19, final prediction = transmembrane (-0.48)	1.8	No
93	lmo0553	lmo0553	24 kDa	Hypothetical protein	3	4	3	5	5	3	0	0	0	0	0	0	0	0	0.47	1	0.008	0.0014	0.52	0.48	3.83333	0	99-38	Cytoplasm	Cytoplasm	2.5 (CM,E,C) Cytoplasm	No	No	0	No	No	<1.8 at window 19 (0.01)	5.2	Yes
94	lmo0554	lmo0554	43 kDa	Butanol dehydrogenase	0	4	4	2	4	5	0	0	0	0	0	0	0	0	0.45	1	0.021	0.0038	0.59	0.54	3.16667	0	99-38	Cytoplasm	Cytoplasm	(Multiple localization sites) Unknown	No	No	0	No	No	<1.8 at window 19 (-0.18)	2.1.1	Yes
95	lmo0558	lmo0558	37 kDa	Hypothetical protein	36	38	34	39	35	36	20	20	16	19	20	17	0	0	0.19	0.16	0.16	0.067	0.00084	0.0019	36.3333	18.6667	1.94643	Cytoplasm	Cytoplasm	2.5 (CM,E,C) Cytoplasm	No	No	0	No	No	<1.8 at window 9 and 19, final prediction = surface (-0.33)	5.2	No
96	lmo0560	lmo0560	49 kDa	NADP-specific glutamate dehydrogenase	3	0	0	3	0	0	0	0	0	0	0	0	0	0	0.59	1	0.24	0.22	0.82	0.84	1	0	99-38	Membrane	Cytoplasm	0.33 (E,C,CM) Cytoplasm	No	No	0	No	No	<1.8 at window 9 and 19, final prediction = surface (-0.20)	2.2	No
97	lmo0579	lmo0579	8 kDa	Hypothetical protein	7	8	10	7	8	8	4	0	0	0	0	0	0	0	0.26	0.041	0.0038	< 0.00010	0.19	0.27	8	0.666667	12	Cytoplasm	Cytoplasm	2.5 (CM,E,C) Cytoplasm	No	No	0	No	No	<1.8 at window 9 and 19, final prediction = surface (-0.89)	5.2	No
98	lmo0582	iap	50 kDa	P60 extracellular protein, invasion associated protein Iap	6	7	7	8	13	10	18	15	14	13	14	13	0	0	0.19	0.054	< 0.00010	0.0033	0.27	0.17	8.5	14.5	0.586207	Cell wall	Membrane	0.02 (C) Extracellular	No	Yes (Sec)	1	Yes	Yes (Sec)	<1.8 at window 19 (-0.56)	1.1	Yes
99	lmo0585	lmo0585	24 kDa	Putative secreted protein	0	0	0	0	0	0	12	14	14	11	14	15	0	0	1	0.21	< 0.00010	< 0.00010	1	1	0	13.3333	CW35	Cytoplasm	Extracellular (Secreted)	(Equal score to all) Unknown	No	Yes (Sec)	1	Yes	Yes (Sec)	>1.8 at womdow 9 and 19, final prediction = transmembrane (-0.20)	5.2	Yes
100	lmo0586	lmo0586	39 kDa	Hypothetical protein	0	0	0	0	0	0	8	7	8	7	11	11	0	0	1	0.52	< 0.00010	< 0.00010	1	1	0	8.66667	CW35	Cytoplasm	Cell wall (LPXTG)	0.45 (CY,C,E) Cytoplasmic membrane	Yes	Yes (Sec)	1	Yes	Yes (Sec)	>1.8 at womdow 9 and 19, final prediction = transmembrane (-0.44)	1.8	No
101	lmo0587	lmo0587	88 kDa	Putative secreted protein	0	0	0	0	0	0	11	9	11	14	13	10	0	0	1	0.5	< 0.00010	< 0.00010	1	1	0	11.3333	CW35	Cytoplasm	Membrane	(Equal score to all) Unknown	No	Yes (Sec)	0	Yes	Yes (Sec)	>1.8 at womdow 9 and 19, final prediction = transmembrane (-0.16)	6	No
102	lmo0592	lmo0592	20 kDa	Hypothetical protein	8	4	9	0	5	5	0	0	0	0	0	0	0	0	0.013	1	< 0.00010	0.0064	0.25	0.57	5.16667	0	99-38	Cytoplasm	Cytoplasmic & TMH	0.45 (CY,C,E) Cytoplasmicmembrane	No	No	1	No	Yes (TM)	>1.8 at womdow 9 and 19, final prediction = transmembrane (-0.21)	6	Yes
103	lmo0609	lmo0609	11 kDa	Phage shock protein E	0	3	6	5	4	4	0	0	0	6	5	6	0	0	0.38	< 0.00010	0.013	0.045	0.55	0.48	3.66667	2.83333	1.29412	Cytoplasm	Cytoplasm	(Equal score to all) Unknown	No	No	0	No	No	<1.8 at window 9 and 19, final prediction = surface (-0.20)	4.1	No
104	lmo0641	lmo0641	68 kDa	Heavy metal-transporting ATPase	5	6	8	8	4	6	0	0	0	0	0	0	0	0	0.33	1	0.0001	0.00011	0.29	0.36	6.16667	0	99-38	Cell wall/membrane	Membrane	(0) Cytoplasmic membrane	Yes	Yes (TM)	7	No	Yes (TM)	>1.8 at womdow 9 and 19, final prediction = transmembrane (0.31)	1.2	Yes
105	lmo0646	lmo0646	31 kDa	hypothetical protein	0	0	0	0	0	3	0	0	0	0	0	0	0	0	0.15	1	1	0.22	1	0.84	0.5	0	99-38	Cytoplasm	Cytoplasm	2.5 (CM,E,C) Cytoplasm	No	No	0	No	No	<1.8 at window 9 and 19, final prediction = surface (-0.13)	5.2	No
106	lmo0654	lmo0654	8 kDa	Hypothetical protein	18	18	17	20	16	18	18	15	16	23	23	23	0	0	0.29	0.26	0.028	0.00017	0.031	0.046	17.8333	19.6667	0.90678	Cytoplasm	Cytoplasm	2.5 (CM,E,C) Cytoplasm	No	No	0	No	No	<1.8 at window 9 and 19, final prediction = surface (-0.94)	6	No
107	lmo0662	thiD	29 kDa	Phosphomethylpyrimidine kinase	21	16	16	24	19	18	5	6	6	15	10	10	0	0	0.53	0.05	0.0096	0.29	0.031	0.031	19	8.66667	2.19231	Cytoplasm	Cytoplasm	2.5 (CM,E,C) Cytoplasm	No	No	0	No	Yes (Sec)	<1.8 at window 19 (-0.03)	2.5	No
108	lmo0663	lmo0663	32 kDa	hypothetical protein	0	3	3	0	0	0	0	0	0	0	0	0	0	0	0.0099	1	0.055	1	0.68	1	1	0	99-38	Cytoplasm	Cytoplasm	2.5 (CM,E,C) Cytoplasm	No	No	0	No	No	<1.8 at window 19 (-0.34)	5.2	No
109	lmo0664	lmo0664	21 kDa	Acetyl transferase	4	4	4	4	0	4	0	0	0	0	0	0	0	0	0.16	1	0.0031	0.017	0.46	0.63	3.33333	0	99-38	Cytoplasm	Cytoplasm	0.03 (E,C) Cytoplasm	No	No	0	No	No	<1.8 at window 19 (-0.23)	2.1.1	No
110	lmo0670	lmo0670	7 kDa	Hypothetical protein	4	6	6	6	7	5	3	3	3	4	4	4	0	0	0.2	0.34	0.0026	0.044	< 0.00010	< 0.00010	5.66667	3.5	1.61905	Cytoplasm	Cytoplasm	(Equal score to all) Unknown	No	No	0	No	No	<1.8 at window 9 and 19, final prediction = surface (-1.28)	5.2	No
111	lmo0682	lmo0682	28 kDa	flagellar hook-basal body protein FlgG	0	0	3	0	0	0	0	0	0	0	0	0	0	0	0.54	0.52	0.5	0.56	0.35	0.36	0.5	0	99-38	Cytoplasm	Cytoplasm	(Equal score to all) Unknown	No	No	0	No	Yes (Sec)	<1.8 at window 9 and 19, final prediction = surface (-0.40)	1.5	No
112	lmo0684	lmo0684	13 kDa	Hypothetical protein	6	0	3	4	3	4	0	0	0	0	0	0	0	0	0.1	1	0.24	1	0.82	1	3.33333	0	99-38	Cytoplasm	Cytoplasm	2.5 (CM,E,C) Cytoplasm	No	No	0	No	No	<1.8 at window 9 and 19, final prediction = surface (-0.13)	6	NO
113	lmo0688	lmo0688	74 kDa	Hypothetical protein	5	5	8	3	6	4	0	0	0	0	0	0	0	0	0.54	1	0.013	0.0038	0.55	0.54	5.16667	0	99-38	Cytoplasm	Cytoplasm	2.5 (CM,E,C) Cytoplasm	No	No	0	No	No	<1.8 at window 19 (-0.3)	5.2	No
114	lmo0689	lmo0689	34 kDa	Chemotaxis response regulator	5	6	5	8	6	6	0	0	0	0	0	0	0	0	0.13	1	0.00017	0.0014	0.31	0.48	6	0	99-38	Cytoplasm	Cytoplasm	0.03 (E,C) Cytoplasm	No	No	0	No	No	<1.8 at window 19 (-0.11)	1.5	No
115	lmo0690	flaA	30 kDa	Flagellin protein	94	94	84	115	114	109	71	73	74	92	84	81	0	0	0.48	1	0.00045	< 0.00010	0.35	0.32	101.667	79.1667	1.28421	Cytoplasm	Cytoplasm	(Equal score to all) Unknown	No	No	0	No	No	<1.8 at window 9 and 19, final prediction = surface (-0.28)	1.5	No
116	lmo0691	cheY	13 kDa	Chemotaxis response regulator	15	17	20	23	22	21	11	9	11	18	19	17	0	0	0.34	0.073	0.48	0.14	0.033	0.023	19.6667	14.1667	1.38824	Cytoplasm	Cytoplasm	0 Cytoplasm	No	No	0	No	No	<1.8 at window 9 and 19, final prediction = surface (0.11)	3.5.2	No
117	lmo0692	cheA	69 kDa	Two-component sensor histidine kinase CheA	0	0	0	4	3	3	0	0	0	0	0	0	0	0	0.002	1	1	0.0064	1	0.57	1.66667	0	99-38	Cytoplasm	Cytoplasm	0.03 (E,C) Cytoplasm	No	No	0	No	No	<1.8 at window 19 (-0.09)	1.3	No
118	lmo0693	fliY	11 kDa	Flagellar motor switch protein	0	3	2	4	4	5	0	0	0	0	0	0	0	0	0.087	1	0.09	0.0014	0.72	0.48	3	0	99-38	Cytoplasm	Cytoplasm	0.03 (E,C) Cytoplasm	No	No	0	No	No	<1.8 at window 9 and 19, final prediction = surface (-0.30)	1.5	No
119	lmo0697	flgE	43 kDa	Flagellar hook protein	24	22	21	27	20	26	13	11	10	14	12	15	0	0	0.39	0.51	0.2	0.24	0.012	0.016	23.3333	12.5	1.86667	Cytoplasm	Cytoplasm	0.28 (C,CM,CY) Extracellular	No	Yes (Sec)	0	Yes	Yes (Sec)	<1.8 at window 19 (-0.28)	1.5	Yes
120	lmo0698	lmo0698	9 kDa	Flagellar motor switch protein	8	8	4	10	5	10	7	8	8	9	6	9	0	0	0.46	0.34	0.03	0.12	0.27	0.24	7.5	7.83333	0.957447	Cytoplasm	Cytoplasm	2.5 (CM,E,C) Cytoplasm	No	No	0	No	No	<1.8 at window 19 (-0.10)	1.5	No
121	lmo0705	flgK	54 kDa	Flagellar hook-associated protein	8	8	9	13	6	7	0	0	0	0	0	2	0	0	0.4	0.3	< 0.00010	0.00013	0.19	0.23	8.5	0.333333	25.5	Cytoplasm	Cytoplasm	(Equal score to all) Unknown	No	No	0	No	Yes (Sec)	<1.8 at window 19 (-0.3)	1.5	No
122	lmo0706	flgL	32 kDa	Flagellar hook-associated protein	4	4	5	6	5	6	4	0	0	0	3	4	0	0	0.44	0.4	0.16	0.2	0.43	0.38	5	1.83333	2.72727	Cytoplasm	Cytoplasm	(Equal score to all) Unknown	No	No	0	No	No	<1.8 at window 19 (-0.4)	1.5	No
123	lmo0707	lmo0707	46 kDa	flagellar hook-associated protein 2 FliD	0	0	0	0	0	0	0	0	0	0	0	0	3	0	1	1	1	1	0.00025	0.00017	0	0	NA	Cytoplasm	Cytoplasm	0.28 (C,CM,CY) Extracellular	No	No	0	No	No	<1.8 at window 19 (-0.33)	1.5	No
124	lmo0708	fliS	15 kDa	Flagellar protein	3	0	0	0	0	0	0	0	0	0	0	0	0	0	0.1	1	0.24	1	0.82	1	0.5	0	99-38	Cytoplasm	Cytoplasm	(Equal score to all) Unknown	No	No	0	No	No	<1.8 at window 9 and 19, final prediction = surface (-0.49)	1.5	No
125	lmo0711	flgC	15 kDa	Flagellar basal body rod protein	0	0	3	0	0	0	0	0	0	0	0	0	0	0	0.1	1	0.24	1	0.82	1	0.5	0	99-38	Cytoplasm	Cytoplasm	(Equal score to all) Unknown	No	No	0	No	Yes (Sec)	<1.8 at window 9 and 19, final prediction = surface (-0.35)	1.5	No
126	lmo0718	lmo0718	25 kDa	Hypothetical protein	5	3	0	4	0	3	0	0	0	0	0	0	0	0	0.39	1	0.021	0.029	0.59	0.67	2.5	0	99-38	Cytoplasm	Cytoplasm	(Equal score to all) Unknown	No	No	0	No	No	<1.8 at window 9 and 19, final prediction = surface (-0.77)	6	No
127	lmo0720	lmo0720	13 kDa	hypothetical protein	0	4	0	4	0	2	0	0	0	0	0	0	0	0	0.47	1	0.15	0.048	0.77	0.71	1.66667	0	99-38	Cytoplasm	Cytoplasm	(Equal score to all) Unknown	No	No	0	No	No	<1.8 at window 9 and 19, final prediction = surface (-0.75)	5.2	No
128	lmo0722	lmo0722	63 kDa	Pyruvate oxidase	5	0	3	6	3	4	0	0	0	0	0	0	0	0	0.3	1	0.021	0.0014	0.59	0.48	3.5	0	99-38	Secreted	Cytoplasm	0.04 (CY) Cytoplasmic membrane	No	No	0	No	No	<1.8 at window 19 (0.04)	2.1.1	No
129	lmo0723	lmo0723	66 kDa	metyl-accepting chemotaxis protein	16	14	12	28	22	19	0	0	0	0	0	0	0	0	0.043	1	< 0.00010	< 0.00010	0.064	0.02	18.5	0	99-38	Cytoplasm	Membrane	0.04 (CY) Cytoplasmic membrane	No	Yes (TM)	2	No	Yes (Sec)	>1.8 at womdow 9 and 19, final prediction = transmembrane (-0.2)	1.5	No
130	lmo0724	lmo0724	27 kDa	Hypothetical protein	0	0	0	0	0	0	0	0	0	0	0	0	0	2	1	1	1	1	0.004	0.0031	0	0	NA	Cytoplasm	Membrane	0.45 (CY,C,E) Cytoplasm	No	Yes (Sec)	1	No	Yes (Sec)	>1.8 at window 9 and 19, final prediction = transmembrane (-0.17)	5.2	Yes
131	lmo0727	lmo0727	66 kDa	glucosamine-fructose-6-phosphate aminotransferase	16	16	18	27	19	29	4	4	5	12	9	8	0	4	0.089	0.047	0.0022	0.008	0.45	0.56	20.8333	7	2.97619	Secreted	Cytoplasm	0.03 (E,C) Cytoplasm	No	No	0	No	No	<1.8 at window 19 (-0.02)	2.1.1	No
132	lmo0730	lmo0730	13 kDa	Hypothetical protein	3	0	3	4	4	4	0	0	0	0	0	0	0	0	0.19	1	0.055	0.0023	0.68	0.51	3	0	99-38	Cytoplasm	Cytoplasm	2.5 (CM,E,C) Cytoplasm	No	No	0	No	No	<1.8 at window 9 and 19, final prediction = surface (-0.59)	6	No
133	lmo0736	lmo0736	16 kDa	ribose 5-phosphate isomerase	0	0	0	4	0	0	0	0	0	0	0	0	0	0	0.083	1	1	0.13	1	0.8	0.666667	0	99-38	Cytoplasm	Cytoplasm	2.5 (CM,E,C) Cytoplasm	No	No	0	No	No	<1.8 at window 19 (-0.12)	2.1.1	No
134	lmo0749	lmo0749	8 kDa	transcription regulator	0	3	0	3	4	4	0	0	0	0	0	0	0	0	0.051	1	0.24	0.0038	0.82	0.54	2.33333	0	99-38	Cytoplasm	Cytoplasm	(Equal score to all) Unknown	No	No	0	No	No	<1.8 at window 19 (-0.25)	3.5.2	No
135	lmo0774	lmo0774	33 kDa	Hypothetical protein	4	4	2	6	11	5	0	0	0	0	0	0	0	0	0.06	1	0.008	< 0.00010	0.52	0.29	5.33333	0	99-38	Cell wall/membrane	Cytoplasm	2.5 (CM,E,C) Cytoplasm	No	No	0	No	No	<1.8 at window 19 (-0.1)	5.2	No
136	lmo0775	lmo0775	12 kDa	Hypothetical protein	4	8	5	9	8	10	4	3	3	8	8	7	0	0	0.19	0.064	0.53	0.22	0.33	0.22	7.33333	5.5	1.33333	Cytoplasm	Cytoplasm	(Equal score to all) Unknown	No	No	0	No	No	<1.8 at window 9 and 19, final prediction = surface (-0.29)	6	No
137	lmo0783	lmo0783	18 kDa	PTS mannose transporter subunit IIB	11	13	13	16	16	16	14	12	12	11	10	10	0	0	0.34	0.057	0.019	0.52	0.089	0.065	14.1667	11.5	1.23188	Cytoplasm	Cytoplasm	0.03 (E,C) Cytoplasm	No	No	0	No	No	<1.8 at window 19 (-0.12)	1.2	No
138	lmo0784	lmo0784	15 kDa	PTS mannose transporter subunit IIB	6	4	5	3	5	7	5	4	4	0	0	5	0	0	0.41	0.018	0.24	0.13	0.37	0.43	5	3	1.66667	Cytoplasm	Cytoplasm	0.33 (E,C,CM) Cytoplasm	No	No	0	No	No	<1.8 at window 19 (-0.075)	1.2	No
139	lmo0786	acpD	23 kDa	ACP phosphodiesterase	9	8	9	6	7	6	7	4	5	6	4	5	0	0	0.083	0.28	0.56	0.36	0.18	0.34	7.5	5.16667	1.45161	Cytoplasm	Cytoplasm	(Equal score to all) Unknown	No	No	0	No	No	<1.8 at window 19 (0.02)	2.5	No
140	lmo0794	lmo0794	23 kDa	Hypothetical protein	0	0	0	0	0	0	0	0	0	0	0	3	0	0	1	0.17	1	0.063	1	1	0	0.5	CW35	Cytoplasm	Cytoplasm	2.5 (CM,E,C) Cytoplasm	No	No	0	No	No	<1.8 at window 19 (-0.34)	5.2	No
141	lmo0796	lmo0796	19 kDa	Hypothetical protein	14	16	14	34	24	30	3	0	0	7	9	7	0	0	0.0016	0.00031	< 0.00010	< 0.00010	0.056	0.0067	22	4.33333	5.07692	Secreted	Cytoplasm	(Equal score to all) Unknown	No	No	0	No	No	<1.8 at window 9 and 19, final prediction = surface (-0.46)	5.2	No
142	lmo0797	lmo0797	17 kDa	Hypothetical protein	5	4	3	4	5	6	0	0	0	0	0	0	0	0	0.5	1	0.0031	0.00051	0.46	0.43	4.5	0	99-38	Cytoplasm	Cytoplasm	(Equal score to all) Unknown	No	No	0	No	No	<1.8 at window 19 (-0.04)	6	No
143	lmo0813	lmo0813	31 kDa	Transcriptional regulator/sugar kinase	5	4	4	0	0	4	0	0	0	0	0	0	0	0	0.012	1	0.0019	0.13	0.43	0.8	2.83333	0	99-38	Cytoplasm	Cytoplasm	0.03 (E,C) Cytoplasm	No	No	0	No	No	<1.8 at window 19 (-0.05)	2.1.1	Yes
144	lmo0823	lmo0823	31 kDa	Oxidoreductase	7	5	8	6	3	5	3	0	6	0	2	5	0	0	0.1	0.25	0.27	0.36	0.27	0.45	5.66667	2.66667	2.125	Cytoplasm	Cytoplasm	0.03 (E,C) Cytoplasm	No	No	0	No	No	<1.8 at window 9 and 19, final prediction = surface (-0.38)	2.1.1	No
145	lmo0844	lmo0844	13 kDa	Hypothetical protein	7	8	7	8	6	7	7	5	4	4	4	0	0	0	0.32	0.026	0.37	0.13	0.24	0.3	7.16667	4	1.79167	Cytoplasm	Cytoplasm	0.03 (E,C) Cytoplasm	No	No	0	No	No	<1.8 at window 9 and 19, final prediction = surface (0.20)	5.2	No
146	lmo0845	lmo0845	42 kDa	Hypothetical protein	0	2	0	0	0	0	0	0	3	0	0	0	0	0	0.22	0.09	0.29	1	0.88	1	0.333333	0.5	0.666667	Cytoplasm	Cytoplasm	2.5 (CM,E,C) Cytoplasm	No	No	0	No	No	<1.8 at window 19 (-0.44)	5.2	Yes
147	lmo0847	lmo0847	53 kDa	Glutamine ABC transporter	4	4	0	0	0	3	0	0	0	0	0	0	0	0	0.073	1	0.021	0.22	0.59	0.84	1.83333	0	99-38	Membrane	Membrane	0 Cytoplasmic membrane	Yes	Yes (Sec)	6	Yes	Yes (Sec)	>1.8 at window 9 and 19, final prediction = transmembrane (0.18)	1.2	No
148	lmo0848	glnQ	27 kDa	Amino acid ABC transporter	7	6	5	4	3	4	4	6	6	4	4	3	0	0	0.066	0.095	0.19	0.22	0.31	0.54	4.83333	4.5	1.07407	Membrane	Cytoplasm	0.04 (CY) Cytoplasmic membrane	No	No	0	No	No	<1.8 at window 9 and 19, final prediction = surface (-0.09)	1.2	No
149	lmo0855	ddlA	41 kDa	D-alanine--D-alanine ligase	0	4	0	6	5	4	0	0	0	0	0	0	0	0	0.021	1	0.15	0.00051	0.77	0.43	3.16667	0	99-38	Cytoplasm	Cytoplasm	0.33 (E,C,CM) Cytoplasm	No	No	0	No	No	<1.8 at window 19 (-0.01)	1.1	No
150	lmo0856	murF	50 kDa	UDP-N-acetylmuramoylalanyl-D-glutamyl-2,6-diaminopimelate-D-alanyl-D-alanyl ligase	4	3	4	3	5	3	0	0	0	0	0	0	0	0	0.45	1	0.005	0.0038	0.49	0.54	3.66667	0	99-38	Cell wall	Cytoplasm	0.03 (E,C) Cytoplasm	No	No	0	No	No	<1.8 at window 19 (-0.08)	1.1	No
151	lmo0866	lmo0866	57 kDa	ATP-dependent RNA helicase	16	20	23	29	31	26	8	0	10	12	13	12	0	3	0.098	0.045	0.0041	0.017	0.44	0.27	24.1667	9.16667	2.63636	Membrane	Cytoplasm	0.03 (E,C) Cytoplasm	No	No	0	No	No	<1.8 at window 19 (-0.55)	3.6	No
152	lmo0885	acpS	13 kDa	4'-phosphopantetheinyl transferase	0	0	0	0	0	0	3	3	4	0	0	0	0	0	1	0.00033	< 0.00010	1	1	1	0	1.66667	CW35	Cytoplasm	Cytoplasm	2.5 (CM,E,C) Cytoplasm	No	No	0	No	No	<1.8 at window 9 and 19, final prediction = surface (-0.22)	2.4	No
153	lmo0888	lmo0888	13 kDa	Hypothetical protein	4	4	6	8	6	9	0	3	0	6	6	4	0	0	0.19	0.0079	0.062	0.49	0.4	0.27	6.16667	3.16667	1.94737	Cytoplasm	Cytoplasm	2.5 (CM,E,C) Cytoplasm	No	No	0	No	No	<1.8 at window 19 (-0.06)	5.2	No
154	lmo0889	rsbR	32 kDa	Positive stress regulator	0	0	0	6	4	4	0	0	0	0	0	0	0	0	0.00016	1	1	0.00084	1	0.45	2.33333	0	99-38	Cytoplasm	Cytoplasm	2.5 (CM,E,C) Cytoplasm	No	No	0	No	No	<1.8 at window 19 (-0.06)	4.1	No
155	lmo0890	rsbS	13 kDa	negative regulation of sigma-B activity	0	0	3	0	0	0	0	0	0	0	0	0	0	0	0.1	1	0.24	1	0.82	1	0.5	0	99-38	Cytoplasm	Cytoplasm	2.5 (CM,E,C) Cytoplasm	No	No	0	No	No	>1.8 at window 9 and 19, final prediction = transmembrane (0.61)	4.1	No
156	lmo0891	rsbT	15 kDa	Positive stress regulator	19	23	25	21	19	26	19	20	21	20	19	16	0	0	0.2	0.069	0.024	0.11	0.012	0.023	22.1667	19.1667	1.15652	Cytoplasm	Cytoplasm	2.5 (CM,E,C) Cytoplasm	No	No	0	No	No	<1.8 at window 9 and 19, final prediction = surface (-0.07)	4.1	No
157	lmo0893	rsbV	13 kDa	Anti-anti-sigma factor	12	12	12	16	12	17	6	8	7	11	10	9	0	0	0.41	0.35	0.47	0.52	0.095	0.077	13.5	8.5	1.58824	Cytoplasm	Cytoplasm	2.5 (CM,E,C) Cytoplasm	No	No	0	No	No	<1.8 at window 19 (0.01)	4.1	No
158	lmo0894	rsbW	17 kDa	sigma-B activity negative regulator	10	10	9	9	13	8	4	5	5	8	7	6	0	0	0.38	0.34	0.27	0.47	0.15	0.18	9.83333	5.83333	1.68571	Cytoplasm	Cytoplasm	2.5 (CM,E,C) Cytoplasm	No	No	0	No	No	<1.8 at window 19 (-0.25)	4.1	No
159	lmo0895	sigB	30 kDa	RNA polymerase sigma factor SigB	8	6	5	6	6	4	0	0	0	0	0	0	0	0	0.22	1	0.0001	0.00031	0.29	0.4	5.83333	0	99-38	Cytoplasm	Cytoplasm	2.5 (CM,E,C) Cytoplasm	No	No	0	No	No	<1.8 at window 19 (-0.49)	3.5.1	No
160	lmo0898	lmo0898	82 kDa	Hypothetical protein	6	8	10	6	5	5	0	0	0	0	2	0	0	0	0.058	0.3	< 0.00010	0.0088	0.21	0.4	6.66667	0.333333	20	Secreted	Cytoplasm	0.03 (E,C) Cytoplasm	No	No	0	No	No	<1.8 at window 9 and 19, final prediction = surface (-0.40)	5.2	No
161	lmo0900	lmo0900	15 kDa	Hypothetical protein	3	3	4	3	2	2	0	0	0	0	0	0	0	0	0.22	1	0.008	0.029	0.52	0.67	2.83333	0	99-38	Secreted	Cytoplasm	(Equal score to all) Unknown	No	No	0	No	No	<1.8 at window 9 and 19, final prediction = surface (-0.58)	5.2	No
162	lmo0903	lmo0903	14 kDa	Hypothetical protein	5	0	4	6	5	5	5	3	4	6	5	0	0	0	0.2	0.31	0.062	0.53	0.55	0.4	4.16667	3.83333	1.08696	Cytoplasm	Cytoplasm	(Equal score to all) Unknown	No	No	0	No	No	<1.8 at window 19 (-0.06)	5.2	No
163	lmo0907	lmo0907	25 kDa	Phosphoglycerate mutase	5	7	6	7	8	9	0	4	4	0	4	0	0	0	0.38	0.11	0.28	0.0035	0.31	0.26	7	2	3.5	Cytoplasm	Cytoplasm	1.84 (CY,C,E) Cytoplasmic membrane	No	No	0	No	No	<1.8 at window 9 and 19, final prediction = surface (-0.45)	2.1.2	No
164	lmo0913	lmo0913	53 kDa	succinate semialdehyde dehydrogenase	4	0	2	5	3	4	0	0	0	0	0	0	0	0	0.19	1	0.055	0.0023	0.68	0.51	3	0	99-38	Cytoplasm	Cytoplasm	0.03 (E,C) Cytoplasm	No	No	0	No	No	<1.8 at window 19 (-0.27)	2.1.1	No
165	lmo0927	lmo0927	75 kDa	Hypothetical protien	0	0	0	0	0	4	0	0	0	0	0	0	0	0	0.083	1	1	0.13	1	0.8	0.666667	0	99-38	Membrane/secreted	Membrane	0.65 (C,E,CY) Cytoplasmic membrane	No	Yes (TM)	5	No	Yes (TM)	>1.8 at window 9 and 19, final prediction = transmembrane (-0.26)	5.2	No
166	lmo0929	lmo0929	25 kDa	sortase	0	0	0	0	3	0	0	0	0	0	0	0	0	0	0.15	1	1	0.22	1	0.84	0.5	0	99-38	Membrane	Membrane	(Equal score to all) Unknown	No	Yes (TM)	1	No	Yes (TM)	>1.8 at window 9 and 19, final prediction = transmembrane (-0.19)	1.8	No
167	lmo0930	lmo0930	27 kDa	Hypothetical protein	3	4	0	5	2	3	0	0	0	0	0	0	0	0	0.43	1	0.034	0.0064	0.63	0.57	2.83333	0	99-38	Cytoplasm	Cytoplasm	(Equal score to all) Unknown	No	No	0	No	No	<1.8 at window 19 (-0.02)	5.2	No
168	lmo0931	lplA	38 kDa	Lipoate protein ligase A	7	3	5	11	6	12	0	0	0	5	4	5	0	0	0.068	0.00024	0.00072	0.21	0.37	0.19	7.33333	2.33333	3.14286	Cytoplasm	Cytoplasm	0.33 (E,C,CM) Cytoplasm	No	No	0	No	No	<1.8 at window 19 (-0.35)	2.4	No
169	lmo0935	cspR	20 kDa	rRNA methylase	0	0	0	0	0	0	3	0	0	0	0	0	0	0	1	0.09	0.056	1	1	1	0	0.5	CW35	Cytoplasm	Cytoplasm	2.5 (CM,E,C) Cytoplasm	No	No	0	No	No	<1.8 at window 9 and 19, final prediction = surface (-0.56)	3.6	No
170	lmo0938	lmo0938	17 kDa	Protein-tyrosine-phosphatase	4	0	3	0	5	5	0	0	0	0	0	0	0	0	0.43	1	0.034	0.0064	0.63	0.57	2.83333	0	99-38	Cytoplasm	Cytoplasm	0.03 (E,C) Cytoplasm	No	No	0	No	No	<1.8 at window 19 (-0.34)	3.8	No
171	lmo0941	lmo0941	38 kDa	Hypothetical protein	0	0	0	0	0	3	0	0	0	0	0	0	0	0	0.15	1	1	0.22	1	0.84	0.5	0	99-38	Cytoplasm	Cytoplasm	2.5 (CM,E,C) Cytoplasm	No	No	0	No	No	<1.8 at window 9 and 19, final prediction = surface (-0.53)	5.2	No
172	lmo0943	fri	18 kDa	Non-heme iron-binding ferritin	14	13	18	18	16	20	0	0	0	4	6	6	0	0	0.47	< 0.00010	< 0.00010	0.0022	0.052	0.046	16.5	2.66667	6.1875	Cell wall/membrane/secreted	Cytoplasm	0.03 (E,C) Cytoplasm	No	No	0	No	No	<1.8 at window 9 and 19, final prediction = surface (-0.37)	4.1	No
173	lmo0946	lmo0946	9 kDa	Hypothetical protein	3	0	3	0	3	3	0	0	0	0	0	2	0	0	0.51	0.3	0.055	0.32	0.68	0.71	2	0.333333	6	Cytoplasm	Cytoplasm	1.09 (C,CY,CM) Extracellular	No	No	0	No	No	<1.8 at window 9 and 19, final prediction = surface (-0.99)	6	No
174	lmo0953	lmo0953	8 kDa	Hypothetical protein	5	5	6	5	6	4	4	5	5	0	3	5	0	0	0.34	0.06	0.22	0.4	0.35	0.43	5.16667	3.66667	1.40909	Cytoplasm	Membrane	0.87 (C,CM) Extracellular	No	Yes (Sec)	1	Yes	Yes (Sec)	>1.8 at womdow 9 and 19, final prediction = transmembrane (-0.27)	6	No
175	lmo0955	lmo0955	34 kDa	Hypothetical protein	6	6	6	15	12	14	0	0	0	0	4	4	0	0	0.0095	0.0085	0.00017	0.00038	0.31	0.097	9.83333	1.33333	7.375	Cytoplasm	Cytoplasm	2.5 (CM,E,C) Cytoplasm	No	No	0	No	No	<1.8 at window 9 and 19, final prediction = surface (-1.37)	5.2	Yes
176	lmo0956	nagA	41 kDa	N-acetylglucosamine-6P-phosphate deacetylase	10	9	8	11	11	9	0	0	4	6	7	7	0	0	0.54	0.0037	0.0019	0.53	0.17	0.17	9.66667	4	2.41667	Cytoplasm	Cytoplasm	2.5 (CM,E,C) Cytoplasm	No	No	0	No	No	<1.8 at window 9 and 19, final prediction = surface (-0.29)	2.1.1	No
177	lmo0957	nagB	26 kDa	Glucosamine-6-phosphate isomerase	4	4	6	9	9	8	5	5	6	6	6	9	0	0	0.099	0.49	0.067	0.29	0.4	0.23	6.66667	6.16667	1.08108	Cytoplasm	Cytoplasm	2.5 (CM,E,C) Cytoplasm	No	No	0	No	No	<1.8 at window 9 and 19, final prediction = surface (-0.27)	2.1.1	No
178	lmo0965	lmo0965	23 kDa	adenylate cyclase	0	0	0	3	0	0	0	0	0	0	0	0	0	0	0.15	1	1	0.22	1	0.84	0.5	0	99-38	Cytoplasm	Cytoplasm	2.5 (CM,E,C) Cytoplasm	No	No	0	No	No	<1.8 at window 9 and 19, final prediction = surface (-0.69)	5.2	No
179	lmo0970	lmo0970	28 kDa	Enoyl-ACP reductase	3	4	3	6	6	4	0	0	0	0	0	0	0	0	0.27	1	0.008	0.00031	0.52	0.4	4.33333	0	99-38	Cytoplasm	Cytoplasm	1.22 (CY,E,C) Cytoplasmic membrane	No	No	0	No	No	<1.8 at window 9 and 19, final prediction = surface (0.09)	2.4	No
180	lmo0971	dltD	48 kDa	Cell envelope biogenesis, outer membrane	3	3	7	9	6	5	0	3	3	4	0	2	0	0	0.27	0.47	0.37	0.059	0.43	0.32	5.5	2	2.75	Membrane	Membrane	(Equal score to all) Unknown	No	Yes (Sec)	1	Yes	Yes (Sec)	>1.8 at womdow 9 and 19, final prediction = transmembrane (-0.62)	1.1	Yes
181	lmo0978	lmo0978	37 kDa	Amino acid aminotransferase	12	10	8	6	8	9	2	3	0	2	0	2	0	4	0.088	0.38	0.0018	0.005	0.17	0.059	8.83333	1.5	5.88889	Cytoplasm	Cytoplasm	2.5 (CM,E,C) Cytoplasm	No	No	0	No	No	<1.8 at window 19 (-0.22)	2.2	Yes
182	lmo0982	lmo0982	39 kDa	Peptidase	3	0	3	5	4	5	0	0	0	0	0	0	0	0	0.11	1	0.055	0.00084	0.68	0.45	3.33333	0	99-38	Cytoplasm	Cytoplasm	2.5 (CM,E,C) Cytoplasm	No	No	0	No	No	<1.8 at window 19 (-0.33)	2.1.1	No
183	lmo0983	lmo0983	18 kDa	glutathione peroxidase	0	3	3	0	3	5	0	0	0	0	0	0	0	0	0.5	1	0.055	0.017	0.68	0.63	2.33333	0	99-38	Cytoplasm	Cytoplasm	2.5 (CM,E,C) Cytoplasm	No	No	0	No	No	<1.8 at window 19 (-0.44)	4.1	No
184	lmo0988	prfC	59 kDa	Termination of protein synthesis	3	3	0	3	6	4	0	3	0	0	2	0	0	0	0.14	0.4	0.53	0.029	0.68	0.48	3.16667	0.833333	3.8	Cytoplasm	Cytoplasm	(0) Cytoplasm	No	No	0	No	No	<1.8 at window 19 (-0.38)	3.7.5	No
185	lmo0997	clpE	80 kDa	ATP-dependent protease	0	3	0	0	0	3	0	0	0	0	0	0	0	0	0.59	1	0.24	0.22	0.82	0.84	1	0	99-38	Cytoplasm	Cytoplasm	0.11 (CM,E,C) Cytoplasm	No	No	0	No	No	<1.8 at window 19 (-0.44)	4.1	No
186	lmo1001	lmo1001	11 kDa	Hypothetical protein	6	4	6	11	7	6	0	0	0	0	5	4	0	0	0.26	0.0047	0.00045	0.098	0.35	0.26	6.66667	1.5	4.44444	Cytoplasm	Cytoplasm	2.5 (CM,E,C) Cytoplasm	No	No	0	No	No	<1.8 at window 9 and 19, final prediction = surface (-0.36)	5.2	No
187	lmo1002	ptsH	9 kDa	PTS phosphocarrier protein Hpr (histidine containing protein)	27	29	28	33	29	26	22	18	19	33	34	30	0	0	0.28	0.044	0.26	0.00029	0.0041	0.0067	28.6667	26	1.10256	Cell wall/secreted	Cytoplasm	(Equal score to all) Unknown	No	No	0	No	No	<1.8 at window 19 (-0.07)	1.2	No
188	lmo1003	ptsA	63 kDa	Phosphotransferase system enzyme I	20	23	19	27	33	29	11	6	10	8	12	13	0	0	0.11	0.54	0.075	0.0024	0.017	0.0063	25.1667	10	2.51667	Cell wall/membrane	Cytoplasm	0.03 (E,C) Cytoplasm	No	No	0	No	No	<1.8 at window 19 (-0.14)	1.2	No
189	lmo1008	lmo1008	9 kDa	Hypothetical protein	19	16	18	19	19	18	24	22	17	21	20	16	0	0	0.35	0.056	0.00032	0.013	0.031	0.041	18.1667	20	0.908333	Cytoplasm	Cytoplasm	2.5 (CM,E,C) Cytoplasm	No	No	0	No	No	<1.8 at window 9 and 19, final prediction = surface (-0.60)	5.2	No
190	lmo1011	lmo1011	25 kDa	Tetrahydrodipicolinate succinylase	14	23	15	23	16	15	13	13	15	15	13	13	0	0	0.32	0.21	0.15	0.28	0.033	0.046	17.6667	13.6667	1.29268	Cytoplasm	Cytoplasm	0.03 (E,C) Cytoplasm	No	No	0	No	No	<1.8 at window 19 (0.19)	2.2	No
191	lmo1014	gbuA	44 kDa	Glycine/betaine ABC transporter (Osmoprotectant)	4	8	4	5	4	9	0	0	0	0	0	0	0	0	0.54	1	0.00045	0.00011	0.35	0.36	5.66667	0	99-38	Cell wall/membrane	Cytoplasm	0.04 (CY) Cytoplasmic membrane	No	No	0	No	No	<1.8 at window 19 (-0.2)	1.2	No
192	lmo1017	nagE	18 kDa	PTS glucose transporter subunit IIA	12	11	12	18	18	18	10	9	9	18	17	16	0	0	0.11	0.057	0.19	0.04	0.1	0.046	14.8333	13.1667	1.12658	Cytoplasm	Cytoplasm	0.03 (E,C) Cytoplasm	No	No	0	No	No	<1.8 at window 19 (0.04)	1.2	No
193	lmo1027	lmo1027	62 kDa	Hypothetical protein	4	0	0	3	0	0	0	0	0	0	0	0	0	0	0.42	1	0.15	0.22	0.77	0.84	1.16667	0	99-38	Cytoplasm	Cytoplasm	2.5 (CM,E,C) Cytoplasm	No	No	0	No	No	<1.8 at window 19 (-0.15)	5.2	No
194	lmo1028	lmo1028	8 kDa	Hypothetical protein	25	25	27	22	23	25	28	23	24	29	30	30	0	0	0.084	0.44	0.0034	< 0.00010	0.0064	0.019	24.5	27.3333	0.896341	Cytoplasm	Cytoplasm	2.5 (CM,E,C) Cytoplasm	No	No	0	No	No	<1.8 at window 9 and 19, final prediction = surface (-0.57)	5.2	No
195	lmo1051	def	21 kDa	Peptide deformylase	8	8	7	0	4	8	14	9	12	14	7	14	0	0	0.017	0.23	0.00053	< 0.00010	0.22	0.51	5.83333	11.6667	0.5	Cytoplasm	Cytoplasm	2.5 (CM,E,C) Cytoplasm	No	No	0	No	No	<1.8 at window 9 and 19, final prediction = surface (-0.32)	3.8	No
196	lmo1052	pdhA	41 kDa	Pyruvate dehydrogenase subunit E1 alpha	19	16	18	16	14	17	6	3	3	7	9	9	6	6	0.11	0.086	0.00047	0.23	0.0007	< 0.00010	16.6667	6.16667	2.7027	Cytoplasm	Cytoplasm	0.33 (E,C,CM) Cytoplasm	No	No	0	No	No	<1.8 at window 19 (-0.35)	2.1.2	No
197	lmo1053	pdhB	35 kDa	Pyruvate dehydrogenase subunit E1 beta	13	15	15	19	20	20	6	7	6	12	8	12	4	0	0.22	0.17	0.13	0.22	0.35	0.46	17	8.5	2	Cell wall/membrane	Cytoplasm	1.84 (CY,C,E) Cytoplasmic membrane	No	No	0	No	No	<1.8 at window 19 (0.02)	2.1.2	No
198	lmo1054	pdhC	58 kDa	Dihydrolipoamide acetyltransferase	15	12	14	21	22	25	7	5	9	7	8	5	0	7	0.04	0.25	0.28	0.00057	0.03	0.12	18.1667	6.83333	2.65854	Cell wall/membrane	Cytoplasm	0.03 (E,C) Cytoplasm	No	No	0	No	No	<1.8 at window 19 (-0.29)	2.1.2	No
199	lmo1055	pdhD	49 kDa	Dihydrolipoamide dehydrogenase	13	10	9	17	19	14	7	0	6	5	7	4	3	0	0.11	0.57	0.13	0.0061	0.38	0.57	13.6667	4.83333	2.82759	Membrane	Cytoplasm	0.03 (E,C) Cytoplasm	No	No	0	No	No	<1.8 at window 19 (-0.04)	2.1.2	No
200	lmo1058	lmo1058	10 kDa	Hypothetical protein	12	13	13	10	14	10	8	8	9	6	8	9	0	0	0.17	0.19	0.45	0.51	0.083	0.14	12	8	1.5	Cytoplasm	Cytoplasm	2.5 (CM,E,C) Cytoplasm	No	No	0	No	No	<1.8 at window 19 (-0.56)	5.2	No
201	lmo1059	lmo1059	20 kDa	Hypothetical protein	30	33	37	29	34	29	19	16	20	19	20	18	0	0	0.065	0.21	0.27	0.39	0.0014	0.0053	32	18.6667	1.71429	Cytoplasm	Cytoplasm	2.5 (CM,E,C) Cytoplasm	No	No	0	No	No	<1.8 at window 19 (-0.44)	6	Yes
202	lmo1066	lmo1066	29 kDa	extragenic suppressor protein and to myo-inositol-1(or 4)-monophosphatase	0	0	0	2	0	0	0	0	0	0	0	0	0	0	0.29	1	1	0.36	1	0.89	0.333333	0	99-38	Cytoplasm	Cytoplasm	2.5 (CM,E,C) Cytoplasm	No	No	0	No	No	<1.8 at window 19 (-0.14)	2.1.1	No
203	lmo1067	lmo1067	69 kDa	GTP-binding elongation factor	15	13	12	19	21	14	4	0	0	3	5	5	3	6	0.26	0.061	< 0.00010	0.00032	0.0033	0.0075	15.6667	2.83333	5.52941	Membrane	Cytoplasm	1.22 (CY,E,C) Cytoplasmic membrane	No	No	0	No	No	<1.8 at window 19 (-0.39)	3.7.4	No
204	lmo1068	lmo1068	31 kDa	Hypothetical protein	19	22	19	29	22	23	0	0	0	0	0	0	0	0	0.39	1	< 0.00010	< 0.00010	0.02	0.015	22.3333	0	99-38	Membrane/secreted	Extracellular (Lipid anchored)	(Equal score to all) Unknown	No	Yes (Lipo)	0	Yes	Yes (Sec)	>1.8 at womdow 9 and 19, final prediction = transmembrane (-0.67)	6	No
205	lmo1069	lmo1069	9 kDa	Hypothetical protein	12	11	12	11	11	13	13	13	12	8	9	9	0	0	0.31	0.014	0.011	0.37	0.1	0.14	11.6667	10.6667	1.09375	Cytoplasm	Cytoplasm	2.5 (CM,E,C) Cytoplasm	No	No	0	No	No	<1.8 at window 9 and 19, final prediction = surface (-0.68)	5.2	No
206	lmo1072	pycA	128 kDa	Pyruvate carboxylase	23	22	19	27	19	21	4	2	0	0	0	0	0	4	0.31	0.0082	< 0.00010	< 0.00010	0.57	0.56	21.8333	1	21.8333	Membrane/secreted	Cytoplasm	2.5 (CM,E,C) Cytoplasm	No	No	0	No	No	<1.8 at window 19 (-0.26)	2.1.2	Yes
207	lmo1073	fepB	33 kDa	metal ABC transporter substrate-binding protein	0	0	0	0	0	0	0	3	3	8	8	8	0	0	1	0.0041	0.0031	< 0.00010	1	1	0	5	CW35	Cytoplasm	Extracellular (Lipid anchored)	2.5 (CM,E,C) Cytoplasm	No	Yes (Lipo)	0	Yes	Yes (Sec)	>1.8 at womdow 9 and 19, final prediction = transmembrane (-0.23)	1.2	No
208	lmo1075	tagH	37 kDa	ABC transporter	3	0	0	0	0	0	0	0	0	0	0	0	0	0	0.1	1	0.24	1	0.82	1	0.5	0	99-38	Membrane	Cytoplasm & TMH	0.04 (CY) Cytoplasmic membrane	Yes	No	1	No	No	>1.8 at window 9 and 19, final prediction = transmembrane (-0.22)	1.1	No
209	lmo1076	aut	64 kDa	Autolysin	53	56	50	57	56	56	0	0	0	0	0	0	0	0	0.24	1	< 0.00010	< 0.00010	< 0.00010	< 0.00010	54.6667	0	99-38	Secreted	Extracellular (Secreted)	0.02 (C) Extracellular	No	Yes (Sec)	1	Yes	Yes (Sec)	>1.8 at womdow 9 and 19, final prediction = transmembrane (-0.61)	1.1	Yes
210	lmo1077	tagB	66 kDa	Teichoic acid biosynthesis protein B	4	4	0	2	3	7	0	0	0	0	0	0	0	0	0.37	1	0.021	0.0023	0.59	0.51	3.33333	0	99-38	Membrane	Cytoplasm	1.22 (CY,E,C) Cytoplasmic membrane	No	No	0	No	No	<1.8 at window 19 (-0.31)	1.1	No
211	lmo1078	lmo1078	32 kDa	UDP-glucose pyrophosphorylase	6	6	6	11	6	6	0	0	0	6	4	0	0	0	0.44	0.0026	0.00017	0.18	0.31	0.27	6.83333	1.66667	4.1	Cytoplasm	Cytoplasm	2.5 (CM,E,C) Cytoplasm	No	No	0	No	No	<1.8 at window 9 and 19, final prediction = surface (-0.26)	1.1	No
212	lmo1080	lmo1080	72 kDa	minor teichoic acids biosynthesis protein	0	0	0	2	0	2	0	0	0	0	0	0	0	0	0.083	1	1	0.13	1	0.8	0.666667	0	99-38	Membrane/secreted	Cytoplasm	2.5 (CM,E,C) Cytoplasm	No	No	0	No	No	<1.8 at window 19 (-0.54)	1.1	Yes
213	lmo1081	lmo1081	32 kDa	Glucose-1-phosphate thymidyl transferase	3	3	0	4	0	4	0	0	0	0	0	0	0	0	0.5	1	0.055	0.017	0.68	0.63	2.33333	0	99-38	Cytoplasm	Cytoplasm	2.5 (CM,E,C) Cytoplasm	No	No	0	No	No	<1.8 at window 19 (-0.15)	1.1	No
214	lmo1082	lmo1082	21 kDa	dTDP-sugar epimerase	10	10	4	7	8	12	0	0	0	0	0	0	0	0	0.52	1	< 0.00010	< 0.00010	0.21	0.22	8.5	0	99-38	Cytoplasm	Cytoplasm	(Equal score to all) Unknown	No	No	0	No	No	<1.8 at window 9 and 19, final prediction = surface (-0.47)	1.1	No
215	lmo1083	lmo1083	37 kDa	dTDP-D-glucose 4,6-dehydratase	6	5	5	7	7	4	0	0	0	0	0	0	0	0	0.54	1	0.00045	0.00011	0.35	0.36	5.66667	0	99-38	Cytoplasm	Cytoplasm	0.03 (E,C) Cytoplasmic	No	No	0	No	No	<1.8 at window 19 (-0.34)	1.1	Yes
216	lmo1084	lmo1084	31 kDa	dTDP-L-rhamnose synthetase	2	0	3	4	4	3	0	0	0	0	0	0	0	0	0.17	1	0.09	0.0038	0.72	0.54	2.66667	0	99-38	Membrane	Cytoplasm	2.5 (CM,E,C) Cytoplasm	No	No	0	No	No	<1.8 at window 19 (-0.33)	1.1	No
217	lmo1086	ispD	27 kDa	2-C-methyl-D-erythritol 4-phosphate cytidylyltransferase	9	5	8	9	5	8	0	0	0	0	0	0	0	0	0.37	1	< 0.00010	< 0.00010	0.24	0.29	7.33333	0	99-38	Cytoplasm	Cytoplasm	2.5 (CM,E,C) Cytoplasm	No	No	0	No	No	<1.8 at window 19 (-0.19)	2.1	No
218	lmo1087	lmo1087	38 kDa	Glucitol dehydrogenase	3	0	0	0	5	4	0	0	0	0	0	0	0	0	0.11	1	0.24	0.011	0.82	0.6	2	0	99-38	Membrane	Cytoplasm	2.5 (CM,E,C) Cytoplasm	No	No	0	No	No	<1.8 at window 19 (-0.18)	2.1	Yes
219	lmo1093	nadE	31 kDa	NAD synthetase	4	3	3	0	0	0	0	3	0	0	0	0	0	0	0.00046	0.09	0.2	1	0.52	1	1.66667	0.5	3.33333	Cytoplasm	Cytoplasm	2.5 (CM,E,C) Cytoplasm	No	No	0	No	No	<1.8 at window 19 (-0.41)	2.5	No
220	lmo1096	guaA	58 kDa	GMP synthase	13	14	13	22	16	17	0	0	0	6	12	8	0	0	0.23	< 0.00010	< 0.00010	0.098	0.073	0.044	15.8333	4.33333	3.65385	Cytoplasm	Cytoplasm	2.5 (CM,E,C) Cytoplasm	No	No	0	No	No	<1.8 at window 19 (-0.18)	2.3	No
221	lmo1117	lmo1117	14 kDa	Hypothetical protein	0	0	0	0	0	0	3	4	4	0	4	3	0	0	1	0.13	< 0.00010	0.0016	1	1	0	3	CW35	Cytoplasm	Cytoplasm	2.5 (CM,E,C) Cytoplasm	No	No	0	No	No	<1.8 at window 9 and 19, final prediction = surface (-0.03)	6	No
222	lmo1138	clpP	21 kDa	ATP-dependent Clp protease proteolytic subunit	8	3	3	6	8	5	0	0	0	0	0	0	0	0	0.39	1	0.0012	< 0.00010	0.4	0.34	5.5	0	99-38	Cell wall	Cytoplasm	0.33 (E,C,CM) Cytoplasm	No	No	0	No	Yes (TM)	<1.8 at window 9 and 19, final prediction = surface (-0.34)	4.1	Yes
223	lmo1140	lmo1140	15 kDa	Hypothetical protein	4	2	6	6	4	0	0	0	0	0	0	0	0	0	0.29	1	0.0031	0.0064	0.46	0.57	3.66667	0	99-38	Cytoplasm	Cytoplasm	(Equal score to all) Unknown	No	No	0	No	No	<1.8 at window 9 and 19, final prediction = surface (-0.18)	5.2	No
224	lmo1144	lmo1144	13 kDa	metabolism of 1,2-propanediol	0	0	0	0	2	0	2	0	0	0	0	0	0	0	0.29	0.2	0.15	0.36	1	0.89	0.333333	0.333333	1	Cytoplasm	Cytoplasm	(Equal score to all) Unknown	No	Yes (TM)	0	No	No	<1.8 at window 19 (0.14)	2.1.1	No
225	lmo1180	eutM	9 kDa	Carboxysome structural protein	10	13	12	9	12	11	9	15	11	18	14	14	0	0	0.2	0.43	0.03	0.00044	0.1	0.16	11.1667	13.5	0.82716	Cytoplasm	Cytoplasm	(Equal score to all) Unknown	No	No	0	No	No	<1.8 at window 9 and 19, final prediction = surface (0.39)	2.1.1	No
226	lmo1217	lmo1217	39 kDa	Endo-1,4-beta-glucanase and to aminopeptidase	3	3	0	5	5	5	2	0	0	3	0	3	0	0	0.076	0.22	0.35	0.21	0.68	0.43	3.5	1.33333	2.625	Cytoplasm	Cytoplasm	2.5 (CM,E,C) Cytoplasm	Yes	No	0	No	No	<1.8 at window 19 (-0.07)	2.2	Yes
227	lmo1221	pheS	39 kDa	Phenylalany-tRNA synthetase alpha subunit	6	5	5	4	5	6	0	0	0	4	0	0	0	0	0.34	0.092	0.00045	0.073	0.35	0.43	5.16667	0.666667	7.75	Membrane	Cytoplasm	0 Cytoplasm	No	No	0	No	No	<1.8 at window 9 and 19, final prediction = surface (-0.41)	3.7.2	Yes
228	lmo1222	pheT	88 kDa	Phenylalanyl-tRNA synthetase beta subunit	7	7	8	7	10	4	0	0	4	4	0	0	0	0	0.32	0.52	0.011	0.01	0.24	0.3	7.16667	1.33333	5.375	Membrane	Cytoplasm	0.03 (E,C) Cytoplasm	No	No	0	No	No	<1.8 at window 19 (-0.13)	3.7.2	No
229	lmo1229	lmo1229	10 kDa	Hypothetical protein	15	14	13	15	14	15	16	18	18	11	22	18	0	0	0.36	0.15	0.00057	0.0039	0.064	0.082	14.3333	17.1667	0.834951	Cytoplasm	Cytoplasm	(Equal score to all) Unknown	No	No	0	No	No	<1.8 at window 19 (-0.65)	5.2	No
230	lmo1232	mutS2	87 kDa	DNA mismatch repair protein	0	0	0	0	3	0	0	3	0	0	0	0	0	0	0.15	0.09	0.056	0.22	1	0.84	0.5	0.5	1	Cytoplasm	Cytoplasm	2.5 (CM,E,C) Cytoplasm	No	No	0	No	No	<1.8 at window 19 (-0.29)	3.2	No
231	lmo1233	trxA	12 kDa	Thioredoxin	16	16	15	20	22	14	11	12	12	16	17	15	0	0	0.48	0.35	0.24	0.11	0.046	0.041	17.1667	13.8333	1.24096	Secreted	Cytoplasm	(Equal score to all) Unknown	No	No	0	No	No	<1.8 at window 19 (-0.19)	1.4	No
232	lmo1235	lmo1235	44 kDa	aspartokinase II alpha subunit	3	0	0	0	0	0	0	0	0	0	3	0	0	0	0.1	0.17	0.24	0.063	0.82	1	0.5	0.5	1	Cytoplasm	Cytoplasm	2.5 (CM,E,C) Cytoplasm	no	No	0	No	No	<1.8 at window 19 (0.002)	2.2	Yes
233	lmo1236	lmo1236	19 kDa	Hypothetical protein	9	8	8	12	10	8	5	6	5	6	6	3	0	0	0.5	0.28	0.52	0.24	0.19	0.18	9.16667	5.16667	1.77419	Cytoplasm	Cytoplasm	2.5 (CM,E,C) Cytoplasm	No	No	0	No	No	<1.8 at window 9 and 19, final prediction = surface (-0.65)	5.2	No
234	lmo1239	lmo1239	22 kDa	Nucleoside-triphosphatase	3	4	2	3	3	4	0	0	0	0	5	0	0	0	0.55	0.051	0.013	0.41	0.55	0.57	3.16667	0.833333	3.8	Cytoplasm	Cytoplasm	2.5 (CM,E,C) Cytoplasm	No	No	0	No	No	<1.8 at window 9 and 19, final prediction = surface (-0.18)	5.2	No
235	lmo1240	lmo1240	20 kDa	Hypothetical protein	15	15	11	12	11	11	22	19	15	17	17	16	0	0	0.093	0.061	< 0.00010	0.00019	0.068	0.14	12.5	17.6667	0.707547	Cytoplasm	Cytoplasm	2.5 (CM,E,C) Cytoplasm	No	No	0	No	No	<1.8 at window 9 and 19, final prediction = surface (-0.18)	5.2	No
236	lmo1241	lmo1241	52 kDa	Hypothetical protein	0	0	0	4	0	0	0	0	0	0	0	0	0	0	0.083	1	1	0.13	1	0.8	0.666667	0	99-38	Cytoplasm	Cytoplasm	(Equal score to all) Unknown	No	No	0	No	No	<1.8 at window 19 (-0.45)	5.2	No
237	lmo1249	lmo1249	9 kDa	Hypothetical protein	7	9	9	12	13	10	10	12	10	10	13	9	0	0	0.27	0.24	0.0046	0.11	0.19	0.14	10	10.6667	0.9375	Cytoplasm	Cytoplasm	(Equal score to all) Unknown	No	No	0	No	Yes (Sec)	<1.8 at window 19 (-0.28)	5.1	No
238	lmo1255	ptsG	53 kDa	PTS trehalose transporter subunit IIBC	2	3	3	0	3	3	0	0	0	0	0	0	0	0	0.29	1	0.021	0.048	0.59	0.71	2.33333	0	99-38	Secreted	Membrane	(0) Cytoplasmic membrane	Yes	No	9	No	No	>1.8 at womdow 9 and 19, final prediction = transmembrane (0.63)	1.2	Yes
239	lmo1257	lmo1257	18 kDa	Hypothetical protein	4	4	3	8	7	11	0	0	0	0	0	0	0	0	0.029	1	0.005	< 0.00010	0.49	0.23	6.16667	0	99-38	Cytoplasm	Cytoplasm	2.5 (CM,E,C) Cytoplasm	No	No	0	No	No	<1.8 at window 9 and 19, final prediction = surface (-0.44)	6	No
240	lmo1261	lmo1261	42 kDa	Hypothetical protein	5	5	5	5	4	3	0	0	0	0	0	0	0	0	0.22	1	0.00072	0.0023	0.37	0.51	4.5	0	99-38	Membrane	Membrane	(0) Cytoplasmic membrane	Yes	No	8	No	No	>1.8 at womdow 9 and 19, final prediction = transmembrane (0.54)	6	Yes
241	lmo1267	tig	48 kDa	Trigger factor (prolyl isomerase)	33	29	29	39	30	35	24	24	20	27	25	25	0	0	0.5	0.34	0.14	0.24	0.0026	0.0027	32.5	24.1667	1.34483	Cell wall/membrane	Cytoplasm	2.5 (CM,E,C) Cytoplasm	No	No	0	No	No	<1.8 at window 9 and 19, final prediction = surface (-0.53)	3.9	No
242	lmo1268	clpX	46 kDa	ATP-dependent Clp protease ATP-binding subunit ClpX	10	9	7	13	8	10	3	3	2	7	5	5	0	0	0.51	0.14	0.053	0.33	0.18	0.17	9.5	4.16667	2.28	Cytoplasm	Cytoplasm	0.03 (E,C) Cytoplasm	No	No	0	No	No	<1.8 at window 19 (-0.17)	4.1	No
243	lmo1272	lmo1272	33 kDa	GTP-binding protein	0	0	0	0	0	0	0	0	0	0	0	0	0	4	1	1	1	1	< 0.00010	< 0.00010	0	0	NA	Cytoplasm	Cytoplasm	1.84 (CY,C,E) Cytoplasmic membrane	No	No	0	No	No	<1.8 at window 19 (-0.44)	5.2	No
244	lmo1276	gid	48 kDa	tRNA (uracil-5-)-methyltransferase	3	0	2	0	0	0	0	0	0	0	0	0	0	0	0.021	1	0.09	1	0.72	1	0.833333	0	99-38	Cytoplasm	Cytoplasm	0.03 (E,C) Cytoplasm	Yes	No	0	No	No	<1.8 at window 9 and 19, final prediction = surface (-0.19)	1.7	Yes
245	lmo1279	clpY	53 kDa	ATP-dependent Clp protease-like proteins	0	2	0	2	0	0	0	0	0	0	0	0	0	0	0.63	1	0.38	0.36	0.88	0.89	0.666667	0	99-38	Membrane	Cytoplasm	0.03 (E,C) Cytoplasm	No	No	0	No	No	<1.8 at window 19 (-0.44)	4.1	No
246	lmo1280	codY	29 kDa	Transcriptional repressor	21	18	17	23	22	20	7	6	7	11	14	12	0	0	0.53	0.087	0.02	0.27	0.026	0.025	20.1667	9.5	2.12281	Cytoplasm	Cytoplasmic	0.33 (E,C,CM) Cytoplasm	No	No	0	No	No	<1.8 at window 19 (-0.15)	3.5.2	No
247	lmo1285	lmo1285	15 kDa	Hypothetical protein	11	11	12	10	12	12	9	7	10	6	6	6	0	0	0.32	0.041	0.25	0.27	0.11	0.14	11.3333	7.33333	1.54545	Cytoplasm	Cytoplasm	2.5 (CM,E,C) Cytoplasm	No	No	0	No	No	<1.8 at window 19 (-0.30)	5.2	No
248	lmo1286	parE	73 kDa	DNA topoisomerase IV subunit B	0	3	4	0	0	0	0	0	0	0	0	0	0	0	0.0046	1	0.034	1	0.63	1	1.16667	0	99-38	Cytoplasm	Cytoplasm	0.03 (E,C) Cytoplasm	No	No	0	No	No	<1.8 at window 19 (-0.48)	3.4	No
249	lmo1288	luxS	17 kDa	S-ribosylhomocysteine lyase	8	9	10	10	12	8	8	8	4	5	0	7	0	0	0.49	0.034	0.32	0.092	0.17	0.18	9.5	5.33333	1.78125	Cytoplasm	Cytoplasm	2.5 (CM,E,C) Cytoplasmic	No	No	0	No	No	<1.8 at window 9 and 19, final prediction = surface (-0.27)	5.2	Yes
250	lmo1293	glpD	63 kDa	Glycerol-3-phosphate dehydrogenase	2	0	5	0	5	7	0	0	0	0	0	0	0	14	0.27	1	0.034	0.0023	< 0.00010	< 0.00010	3.16667	0	99-38	Cytoplasm	Cytoplasm	0.03 (E,C) Cytoplasm	No	Yes (TM)	0	No	No	<1.8 at window 19 (-0.51)	2.1.1	Yes
251	lmo1298	glnR	14 kDa	Glutamine synthetase repressor	9	9	11	11	9	5	16	20	18	10	14	12	0	0	0.17	0.0028	< 0.00010	0.0018	0.15	0.24	9	15	0.6	Cytoplasm	Cytoplasm	2.5 (CM,E,C) Cytoplasm	No	No	0	No	No	<1.8 at window 9 and 19, final prediction = surface (-0.81)	3.5.2	No
252	lmo1299	glnA	50 kDa	Glutamine synthetase	17	17	21	22	24	20	16	11	15	14	15	21	0	0	0.46	0.48	0.18	0.25	0.027	0.023	20.1667	15.3333	1.31522	Cell wall	Cytoplasm	0.03 (E,C) Cytoplasm	No	No	0	No	No	<1.8 at window 19 (-0.30)	2.2	No
253	lmo1302	lmo1302	23 kDa	Transcriptional regulator	4	6	4	9	10	6	0	3	2	4	3	3	0	0	0.12	0.26	0.2	0.12	0.4	0.24	6.5	2.5	2.6	Cytoplasm	Cytoplasm	2.5 (CM,E,C) Cytoplasm	No	No	0	No	No	<1.8 at window 19 (-0.22)	3.5.2	No
254	lmo1305	tkt	72 kDa	Transketolase	6	8	7	6	11	8	0	0	0	0	0	0	0	0	0.52	1	< 0.00010	< 0.00010	0.25	0.24	7.66667	0	99-38	Secreted	Cytoplasm	2.5 (CM,E,C) Cytoplasm	No	No	0	No	Yes (TM)	<1.8 at window 19 (-0.22)	2.1.2	Yes
255	lmo1308	lmo1308	28 kDa	Hypothetical protein	0	0	3	0	3	0	0	0	0	0	0	0	0	0	0.59	1	0.24	0.22	0.82	0.84	1	0	99-38	Cytoplasm	Cytoplasm	2.5 (CM,E,C) Cytoplasm	No	No	0	No	No	<1.8 at window 19 (-0.52)	3.8	No
256	lmo1313	smbA	26 kDa	Uridylate kinase	4	5	0	8	4	5	0	0	0	0	0	0	0	0	0.16	1	0.013	0.00018	0.55	0.38	4.33333	0	99-38	Cytoplasm	Cytoplasm	2.5 (CM,E,C) Cytoplasm	No	No	0	No	No	<1.8 at window 19 (-0.07)	2.3	No
257	lmo1314	frr	21 kDa	Ribosome recycling factor	47	43	40	44	47	52	18	22	22	33	36	39	0	0	0.36	0.016	0.05	0.15	0.0002	0.00029	45.5	28.3333	1.60588	Cell wall/ secreted	Cytoplasm	0.03 (E,C) Cytoplasm	No	No	0	No	No	<1.8 at window 9 and 19, final prediction = surface (-0.64)	3.7.5	No
258	lmo1319	proS	63 kDa	Prolyl-tRNA synthetase	0	4	3	7	5	3	0	0	0	0	0	0	0	0	0.12	1	0.034	0.00051	0.63	0.43	3.66667	0	99-38	Cell wall	Cytoplasm	0 Cytoplasm	No	No	0	No	No	<1.8 at window 19 (-0.16)	3.7.2	No
259	lmo1321	lmo1321	18 kDa	Hypothetical protein	4	4	4	3	3	3	0	0	3	3	3	3	0	0	0.22	0.14	0.11	0.25	0.46	0.6	3.5	2	1.75	Cytoplasm	Cytoplasm	2.5 (CM,E,C) Cytoplasm	No	No	0	No	No	<1.8 at window 9 and 19, final prediction = surface (-0.33)	5.2	No
260	lmo1322	nusA	42 kDa	Transcription elongation factor	8	8	7	11	5	8	0	0	0	2	0	4	0	0	0.42	0.028	< 0.00010	0.019	0.22	0.26	7.83333	1	7.83333	Cytoplasm	Cytoplasm	2.5 (CM,E,C) Cytoplasm	No	No	0	No	No	<1.8 at window 9 and 19, final prediction = surface (-0.37)	3.5.4	Yes
261	lmo1323	lmo1323	11 kDa	Hypothetical protein	14	12	9	20	16	18	14	11	10	12	12	12	0	0	0.11	0.26	0.03	0.52	0.1	0.046	14.8333	11.8333	1.25352	Cytoplasm	Cytoplasm	2.5 (CM,E,C) Cytoplasm	No	No	0	No	No	<1.8 at window 9 and 19, final prediction = surface (-0.54)	5.2	No
262	lmo1324	lmo1324	11 kDa	Hypothetical protein	0	4	4	0	0	0	6	6	5	8	7	4	0	0	0.0021	0.45	0.0025	< 0.00010	0.59	1	1.33333	6	0.222222	Cytoplasm	Cytoplasm	(Equal score to all) Unknown	No	No	0	No	No	<1.8 at window 9 and 19, final prediction = surface (-0.08)	5.2	No
263	lmo1325	infB	85 kDa	Translation initiation factor IF-2	14	17	15	14	11	17	0	0	0	0	3	3	0	3	0.16	0.028	< 0.00010	< 0.00010	0.61	0.46	14.6667	1	14.6667	Cytoplasm	Cytoplasm	0.03 (E,C) Cytoplasm	No	No	0	No	No	<1.8 at window 19 -0.45	3.7.3	Yes
264	lmo1327	rbfA	13 kDa	Ribosome-binding factor A	14	12	13	19	20	18	16	14	16	16	16	17	0	0	0.15	0.28	0.0021	0.1	0.078	0.039	16	15.8333	1.01053	Cytoplasm	Cytoplasm	0.03 (E,C) Cytoplasm	No	No	0	No	No	<1.8 at window 19 (-0.46)	3.7.3	No
265	lmo1330	rpsD	11 kDa	Ribosomal protein S15	14	18	17	17	18	20	16	19	18	20	21	21	0	3	0.48	0.43	0.0033	0.0024	0.58	0.6	17.3333	19.1667	0.904348	Cell wall	Cytoplasm	(Equal score to all) Unknown	No	No	0	No	No	<1.8 at window 9 and 19, final prediction = surface (-0.84)	3.7.1	No
266	lmo1331	pnpA	80 kDa	Polynucleotide phosphorylase (PNPase)	20	17	17	18	16	23	6	7	6	9	8	9	0	0	0.35	0.42	0.019	0.072	0.029	0.039	18.5	7.5	2.46667	Cytoplasm	Cytoplasm	0.03 (E,C) Cytoplasm	No	No	0	No	No	<1.8 at window 19 (-0.31)	2.3	No
267	lmo1335	rpmG	6 kDa	Ribosomal protein L33	7	9	10	11	8	11	6	8	7	10	10	10	0	0	0.55	0.35	0.22	0.068	0.18	0.18	9.33333	8.5	1.09804	Cytoplasm	Cytoplasm	0.33 (E,C,CM) Cytoplasm	No	No	0	No	No	<1.8 at window 9 and 19, final prediction = surface (-1.25)	3.7.1	No
268	lmo1338	lmo1338	8 kDa	Hypothetical protein	0	0	0	0	0	0	10	8	8	9	5	5	0	0	1	0.056	< 0.00010	< 0.00010	1	1	0	7.5	CW35	Cytoplasm	Cytoplasm	(0) Cytoplasm	No	No	0	No	No	<1.8 at window 9 and 19, final prediction = surface (-0.56)	5.2	No
269	lmo1339	glk	34 kDa	Glucose kinase	6	6	7	7	6	4	0	0	3	4	4	0	0	0	0.27	0.19	0.012	0.28	0.29	0.38	6	1.83333	3.27273	Cytoplasm	Cytoplasm	0.33 (E,C,CM) Cytoplasm	No	No	0	No	Yes (Sec)	<1.8 at window 19 (-0.01)	2.1.1	Yes
270	lmo1351	lmo1351	15 kDa	Hypothetical protein	2	0	0	2	2	0	0	0	0	0	0	0	0	0	0.41	1	0.38	0.13	0.88	0.8	1	0	99-38	Membrane	Membrane	(Equal score to all) Unknown	No	No	1	No	No	>1.8 at window 9 and 19, final prediction = transmembrane (-0.37)	5.2	No
271	lmo1354	pepP	39 kDa	Aminopeptidase P	8	10	7	8	8	13	4	0	0	0	3	3	0	0	0.55	0.51	0.0038	0.0038	0.19	0.19	9	1.66667	5.4	Cytoplasm	Cytoplasm	0.03 (E,C) Cytoplasm	No	No	0	No	No	<1.8 at window 9 and 19, final prediction = surface (-0.08)	2.2	No
272	lmo1355	efp	20 kDa	Elongation factor P	0	8	6	5	0	5	8	8	7	5	0	4	0	0	0.17	0.0018	0.0027	0.32	0.4	0.57	4	5.33333	0.75	Cytoplasm	Cytoplasm	0 Cytoplasm	No	No	0	No	No	<1.8 at window 19 (-0.27)	3.7.4	No
273	lmo1357	lmo1357	50 kDa	Acetyl-CoA carboxylase subunit (biotin carboxylase subunit)	3	4	2	7	5	5	0	0	0	0	0	0	0	3	0.16	1	0.013	0.00018	0.036	0.095	4.33333	0	99-38	Membrane	Cytoplasm	2.5 (CM,E,C) Cytoplasm	No	No	0	No	No	<1.8 at window 19 (-0.18)	2.4	Yes
274	lmo1358	lmo1358	15 kDa	Hypothetical protein	0	0	0	3	0	0	0	0	0	0	0	0	0	0	0.15	1	1	0.22	1	0.84	0.5	0	99-38	Cytoplasm	Cytoplasm	2.5 (CM,E,C) Cytoplasm	No	No	0	No	No	>1.8 at window 9 and 19, final prediction = transmembrane (0.17)	5.2	No
275	lmo1359	lmo1359	15 kDa	Transcription antitermination protein NusB	5	6	5	9	9	8	4	4	4	5	4	6	0	0	0.18	0.56	0.37	0.41	0.35	0.23	7	4.5	1.55556	Cytoplasm	Cytoplasm	2.5 (CM,E,C) Cytoplasm	No	No	0	No	No	<1.8 at window 9 and 19, final prediction = surface (-0.48)	3.5.4	No
276	lmo1360	folD	31 kDa	Tetrahydrofolate dehydrogenase/cyclohydrolase	6	6	6	13	6	7	0	0	0	2	0	0	0	0	0.28	0.3	0.00017	0.00013	0.31	0.23	7.33333	0.333333	22	Membrane	Cytoplasm	2.5 (CM,E,C) Cytoplasm	No	No	0	No	No	<1.8 at window 19 (-0.10)	2.5	No
277	lmo1364	cspL	7 kDa	Cold-shock protein	33	33	31	33	33	32	35	34	32	46	39	40	0	0	0.19	0.51	0.00017	< 0.00010	0.0017	0.0038	32.5	37.6667	0.862832	Cytoplasm	Cytoplasm	0.03 (E,C) Cytoplasm	No	No	0	No	No	<1.8 at window 9 and 19, final prediction = surface (-0.61)	4.1	No
278	lmo1372	lmo1372	36 kDa	2-oxoisovalerate dehydrogenase alpha subunit	0	0	0	3	4	4	0	0	0	0	0	0	0	0	0.0011	1	1	0.0038	1	0.54	1.83333	0	99-38	Cytoplasm	Cytoplasm	0.03 (E,C) Cytoplasm	No	No	0	No	No	<1.8 at window 19 (-0.43)	2.4	No
279	lmo1373	lmo1373	36 kDa	Alpha-keto acid dehydrogenase subunit E1	4	6	5	3	5	4	4	0	0	0	0	0	0	0	0.22	0.041	0.092	0.0023	0.37	0.51	4.5	0.666667	6.75	Cytoplasm	Cytoplasm	2.5 (CM,E,C) Cytoplasm	No	No	0	No	No	<1.8 at window 19 (0.01)	2.4	No
280	lmo1374	lmo1374	45 kDa	Alpha-keto acid dehydrogenase subunit E2	0	6	4	6	5	4	0	0	2	0	2	0	0	0	0.33	0.61	0.1	0.013	0.52	0.43	4.16667	0.666667	6.25	Cytoplasm	Cytoplasm	0.03 (E,C) Cytoplasm	No	No	0	No	No	<1.8 at window 19 (-0.21)	2.4	No
281	lmo1376	gnd	52 kDa	6-phosphogluconate dehydrogenase	12	5	11	10	8	8	4	4	5	3	3	4	0	0	0.25	0.18	0.24	0.096	0.16	0.23	9	3.83333	2.34783	Cell wall	Cytoplasm	2.5 (CM,E,C) Cytoplasm	No	No	0	No	No	<1.8 at window 19 (-0.24)	2.1.1	No
282	lmo1377	lisR	26 kDa	Two-component response regulator	9	9	8	6	9	10	6	5	5	4	3	5	0	0	0.3	0.13	0.56	0.23	0.18	0.24	8.5	4.66667	1.82143	Cytoplasm	Cytoplasm	0.03 (E,C) Cytoplasm	No	No	0	No	No	<1.8 at window 19 (-0.32)	3.5.2	Yes
283	lmo1381	lmo1381	10 kDa	Acylphosphatase	11	13	15	12	16	13	15	11	14	14	17	15	0	0	0.38	0.42	0.017	0.0086	0.078	0.097	13.3333	14.3333	0.930233	Membrane	Cytoplasm	(Equal score to all) Unknown	No	No	0	No	No	<1.8 at window 9 and 19, final prediction = surface (-0.29)	5.2	No
284	lmo1388	tcsA	38 kDa	CD4+ T cell-stimulating antigen, lipoprotein	46	50	46	62	73	66	42	43	35	70	66	63	0	0	0.035	0.0049	0.0073	< 0.00010	< 0.00010	< 0.00010	57.1667	53.1667	1.07524	Cell wall/ membrane/ secreted	Extracellular (Lipid anchored)	(Equal score to all) Unknown	No	Yes (Lipo)	0	Yes	Yes (Sec)	<1.8 at window 19 (-0.47)	1.2	No
285	lmo1389	lmo1389	57 kDa	Sugar ABC transporter ATP-binding protein	0	3	2	4	0	4	0	0	0	0	0	0	0	0	0.39	1	0.09	0.017	0.72	0.63	2.16667	0	99-38	Membrane	Cytoplasm	1.22 (CY,E,C) Cytoplasmic membrane	No	No	0	No	No	<1.8 at window 19 (-0.18)	1.2	No
286	lmo1393	lmo1393	49 kDa	protease	2	0	0	0	0	0	0	0	0	0	0	0	0	0	0.22	1	0.38	1	0.88	1	0.333333	0	99-38	Cytoplasm	Cytoplasm	2.5 (CM,E,C) Cytoplasm	No	No	0	No	No	<1.8 at window 19 (-0.31)	2.2	No
287	lmo1398	recA	38 kDa	Recombination protein recA	19	18	20	19	25	20	8	6	6	9	9	8	0	4	0.47	0.49	0.016	0.022	0.55	0.52	20.1667	7.66667	2.63043	Cell wall/membrane	Cytoplasm	0.03 (E,C) Cytoplasm	No	No	0	No	No	<1.8 at window 19 (-0.34)	3.3	No
288	lmo1399	lmo1399	58 kDa	Phosphodiesterase	4	4	3	5	5	3	0	0	0	0	0	0	0	0	0.56	1	0.005	0.0014	0.49	0.48	4	0	99-38	Membrane	Membrane	2.5 (CM,E,C) Cytoplasm	No	Yes (TM)	1	No	No	>1.8 at womdow 9 and 19, final prediction = transmembrane (-0.45)	5.2	No
289	lmo1401	lmo1401	30 kDa	Hypothetical protein	9	4	8	7	6	3	0	0	0	3	0	3	0	0	0.14	0.028	< 0.00010	0.17	0.25	0.4	6.16667	1	6.16667	Cytoplasm	Cytoplasm	2.5 (CM,E,C) Cytoplasm	No	No	0	No	No	<1.8 at window 19 (-0.3)	5.2	Yes
290	lmo1402	lmo1402	14 kDa	Hypothetical protein	9	6	7	9	5	9	5	4	3	7	6	6	0	0	0.42	0.31	0.43	0.28	0.24	0.27	7.5	5.16667	1.45161	Cytoplasm	Cytoplasm	Unknown (Multiple localization sites)	No	No	0	No	No	<1.8 at window 9 and 19, final prediction = surface (-0.7)	5.2	No
291	lmo1406	pflB	84 kDa	Pyruvate formate-lyase	73	59	69	70	76	76	22	16	21	42	31	29	0	7	0.34	0.021	< 0.00010	0.0013	0.044	0.059	70.5	26.8333	2.62733	Cytoplasm	Cytoplasm	0.03 (E,C) Cytoplasm	No	No	0	No	No	<1.8 at window 19 (-0.41)	2.1.1	Yes
292	lmo1407	pflC	28 kDa	Pyruvate-formate lyase activating enzyme	3	0	3	6	3	3	0	0	0	3	3	3	0	0	0.19	0.0047	0.055	0.46	0.68	0.51	3	1.5	2	Cytoplasm	Cytoplasm	0.03 (E,C) Cytoplasm	No	No	0	No	No	<1.8 at window 19 (-0.18)	2.1.1	No
293	lmo1426	opuCC	35 kDa	Glycine/betaine ABC transporter substrate-binding protein	3	3	2	4	5	2	8	9	8	8	10	10	0	0	0.45	0.42	< 0.00010	< 0.00010	0.59	0.54	3.16667	8.83333	0.358491	Membrane	Extracellular (Lipid anchored)	0.49 (CY,C,E) Cytoplasmic membrane	No	Yes (Lipo)	1	Yes	Yes (Sec)	>1.8 at womdow 9 and 19, final prediction = transmembrane (-0.38)	1.2	No
294	lmo1428	opuCA	45 kDa	Glycine/betaine ABC transporter ATP-binding protein	0	0	0	2	2	0	0	0	0	0	0	0	0	0	0.083	1	1	0.13	1	0.8	0.666667	0	99-38	Membrane	Cytoplasm	1.22 (CY,E,C) Cytoplasmic membrane	No	No	0	No	No	<1.8 at window 19 (-0.32)	1.2	Yes
295	lmo1431	lmo1431	60 kDa	ABC transporter ATP-binding protein	0	4	0	7	6	5	0	0	0	0	0	0	0	0	0.0059	1	0.15	0.00011	0.77	0.36	3.66667	0	99-38	Cytoplasm	Cytoplasm	0.03 (E,C) Cytoplasm	No	No	0	No	No	<1.8 at window 19 (-0.31)	1.2	Yes
296	lmo1434	lmo1434	62 kDa	Hypothetical protein	0	2	0	3	0	0	0	0	0	0	0	0	0	0	0.57	1	0.38	0.22	0.88	0.84	0.833333	0	99-38	Cytoplasm	Cytoplasm	2.5 (CM,E,C) Cytoplasm	No	No	0	No	No	<1.8 at window 19 (-0.09)	5.2	No
297	lmo1435	dapA	31 kDa	Dihydrodipicolinate synthase	3	3	3	7	4	5	2	0	0	2	0	0	0	0	0.2	0.61	0.14	0.0088	0.55	0.4	4.16667	0.666667	6.25	Cell wall/membrane	Cytoplasm	0.33 (E,C,CM) Cytoplasmic	No	No	0	No	No	<1.8 at window 19 (-0.01)	2.2	No
298	lmo1436	lmo1436	43 kDa	Aspartate kinase	5	3	4	7	3	4	0	0	0	0	0	0	0	0	0.57	1	0.0031	0.00084	0.46	0.45	4.33333	0	99-38	Cytoplasm	Cytoplasm	2.5 (CM,E,C) Cytoplasm	No	No	0	No	No	<1.8 at window 19 (0.12)	2.2	No
299	lmo1437	asd	38 kDa	aspartate-semialdehyde dehydrogenase	0	0	0	2	0	0	0	0	0	0	0	0	0	0	0.29	1	1	0.36	1	0.89	0.333333	0	99-38	Cytoplasm	Cytoplasm	0.33 (E,C,CM) Cytoplasm	No	No	0	No	No	<1.8 at window 19 (-0.03)	2.2	No
300	lmo1438	pbp	80 kDa	Penicillin-binding protein	0	0	2	0	2	0	0	0	0	0	3	0	0	0	0.63	0.17	0.38	0.31	0.88	0.89	0.666667	0.5	1.33333	Cytoplasm	Membrane	0.49 (CY,C,E) Cytoplasmic membrane	No	Yes (TM)	1	No	Yes (TM)	>1.8 at womdow 9 and 19, final prediction = transmembrane (-0.50)	1.1	No
301	lmo1439	sod	23 kDa	Superoxide dismutase	31	29	28	39	35	36	18	16	17	29	30	23	0	0	0.32	0.076	0.39	0.22	0.0031	0.0019	33	22.1667	1.48872	Cell wall/ secreted	Cytoplasm	0.02 (C) Extracellular	No	No	0	No	No	<1.8 at both windows 9 & 19 (-0.55)	4.2	Yes
302	lmo1448	lmo1448	34 kDa	Manganese-dependent inorganic pyrophosphatase	7	0	0	4	3	6	0	3	0	6	5	4	0	0	0.21	0.012	0.43	0.096	0.63	0.48	3.33333	3	1.11111	Cytoplasm	Cytoplasm	0.03 (E,C) Cytoplasm	No	No	0	No	No	<1.8 at window 19 (0.005)	5.2	No
303	lmo1453	lmo1453	26 kDa	Hypothetical protein	4	6	5	0	0	0	0	0	0	0	0	0	0	0	< 0.00010	1	0.00072	1	0.37	1	2.5	0	99-38	Cytoplasm	Cytoplasm	2.5 (CM,E,C) Cytoplasm	No	No	0	No	No	<1.8 at window 19 (-0.26)	5.2	No
304	lmo1454	rpoD	42 kDa	RNA polymerase sigma factor	4	0	4	0	3	4	3	2	0	4	4	4	0	0	0.39	0.15	0.6	0.033	0.59	0.67	2.5	2.83333	0.882353	Cytoplasm	Cytoplasm	0.03 (E,C) Cytoplasm	No	No	0	No	No	<1.8 at window 9 and 19, final prediction = surface (-0.51)	3.5.1	No
305	lmo1458	glyS	79 kDa	glycyl-tRNA synthetase beta chain	0	0	0	3	0	0	0	0	0	0	0	0	0	0	0.15	1	1	0.22	1	0.84	0.5	0	99-38	Cytoplasm	Cytoplasm	0.03 (E,C) Cytoplasm	No	No	0	No	No	<1.8 at window 19 (-0.27)	3.7.2	Yes
306	lmo1459	glyQ	34 kDa	glycyl-tRNA synthetase alpha chain	0	0	0	2	0	2	0	0	0	0	0	0	0	0	0.083	1	1	0.13	1	0.8	0.666667	0	99-38	Cytoplasm	Cytoplasm	0.03 (E,C) Cytoplasm	No	No	0	No	No	<1.8 at window 9 and 19, final prediction = surface (-0.49)	3.7.2	Yes
307	lmo1462	era	35 kDa	Multifunctional GTPase	3	5	5	5	7	8	0	0	0	0	0	0	0	0	0.27	1	0.0019	< 0.00010	0.43	0.32	5.5	0	99-38	Cytoplasm	Cytoplasm	1.22 (CY,E,C) Cytoplasmic membrane	No	No	0	No	No	<1.8 at window 19 (-0.26)	4.6	No
308	lmo1463	cdd.cda	14 kDa	Cytidine deaminase	8	11	11	17	17	18	12	6	9	14	12	7	0	0	0.047	0.54	0.1	0.48	0.14	0.052	13.6667	10	1.36667	Cytoplasm	Cytoplasm	(Equal score to all) Unknown	No	No	0	No	No	<1.8 at window 9 and 19, final prediction = surface (0.11)	2.3	No
309	lmo1468	lmo1468	17 kDa	Hypothetical protein	22	20	28	28	30	29	24	24	20	24	26	23	0	0	0.36	0.24	0.0053	0.073	0.01	0.0071	26.1667	23.5	1.11348	Cytoplasm	Cytoplasm	2.5 (CM,E,C) Cytoplasm	No	No	0	No	No	<1.8 at window 9 and 19, final prediction = surface (-0.53)	5.2	No
310	lmo1472	dnaJ	41 kDa	Chaperone protein	8	0	4	6	4	8	0	0	0	0	0	0	0	0	0.3	1	0.0031	0.00011	0.46	0.36	5	0	99-38	Cytoplasm	Cytoplasm	0.03 (E,C) Cytoplasm	No	No	0	No	No	<1.8 at window 19 (-0.73)	4.1	No
311	lmo1473	dnaK	66 kDa	Chaperone protein	62	63	59	69	68	60	38	42	32	46	40	44	0	0	0.24	0.35	0.47	0.51	< 0.00010	< 0.00010	63.5	40.3333	1.57438	Cell wall/ membrane/ secreted	Cytoplasm	0.03 (E,C) Cytoplasm	No	No	0	No	Yes (Sec)	<1.8 at window 19 (-0.43)	3.9	No
312	lmo1474	grpE	22 kDa	Heat shock protein	10	15	11	15	12	13	12	10	10	11	11	10	0	0	0.48	0.24	0.086	0.24	0.095	0.1	12.6667	10.6667	1.1875	Cytoplasm	Cytoplasm	2.5 (CM,E,C) Cytoplasm	No	No	0	No	No	<1.8 at window 9 and 19, final prediction = surface (-0.80)	4.1	No
313	lmo1479	lepA	68 kDa	Elongation Factor 4	0	2	0	0	0	0	0	0	0	0	0	0	0	0	0.22	1	0.38	1	0.88	1	0.333333	0	99-38	Cytoplasm	Cytoplasm	1.22 (CY,E,C) Cytoplasmic membrane	No	No	0	No	No	<1.8 at window 19 (-0.16)	3.7.4	No
314	lmo1480	rpsT	9 kDa	Ribosomal protein S20	0	0	0	0	0	0	0	0	0	0	0	0	0	4	1	1	1	1	< 0.00010	< 0.00010	0	0	NA	Cytoplasm	Cytoplasm	0.33 (E,C,CM) Cytoplasm	No	No	0	No	No	<1.8 at window 9 and 19, final prediction = surface (-0.83)	3.7.1	No
315	lmo1486	lmo1486	13 kDa	Hypothetical protein	0	7	5	10	6	5	8	5	4	7	8	6	0	0	0.16	0.56	0.021	0.11	0.46	0.3	5.5	6.33333	0.868421	Cytoplasm	Cytoplasm	2.5 (CM,E,C) Cytoplasm	No	No	0	No	No	<1.8 at window 19 (-0.12)	5.2	Yes
316	lmo1489	lmo1489	11 kDa	Hypothetical protein	9	8	8	10	9	10	12	14	14	12	12	13	0	0	0.55	0.13	0.00012	0.0052	0.19	0.19	9	12.8333	0.701299	Cytoplasm	Cytoplasm	2.5 (CM,E,C) Cytoplasm	No	No	0	No	No	<1.8 at window 9 and 19, final prediction = surface (-0.17)	5.2	No
317	lmo1493	pepF	69 kDa	Oligopeptidase	0	0	4	2	4	0	0	0	0	0	0	0	0	0	0.47	1	0.15	0.048	0.77	0.71	1.66667	0	99-38	Cytoplasm	Cytoplasm	0.03 (E,C) Cytoplasm	No	No	0	No	No	<1.8 at window 19 (-0.39)	2.2	Yes
318	lmo1496	greA	17 kDa	Transcription elongation factor	18	16	16	18	14	15	15	14	12	20	21	16	0	0	0.18	0.31	0.11	0.0013	0.038	0.069	16.1667	16.3333	0.989796	Cytoplasm	Cytoplasm	0.03 (E,C) Cytoplasm	No	No	0	No	No	<1.8 at window 9 and 19, final prediction = surface (-0.43)	3.5.3	No
319	lmo1502	lmo1502	15 kDa	Holliday junction resolvase	0	4	4	3	0	3	0	2	3	0	3	4	0	0	0.29	0.53	0.6	0.22	0.59	0.71	2.33333	2	1.16667	Cytoplasm	Cytoplasm	2.5 (CM,E,C) Cytoplasm	No	No	0	No	No	<1.8 at window 19 (-0.17)	5.2	No
320	lmo1503	lmo1503	11 kDa	Hypothetical protein	10	8	8	10	10	9	6	8	5	8	8	9	0	0	0.5	0.47	0.34	0.2	0.18	0.19	9.16667	7.33333	1.25	Cytoplasm	Cytoplasm	2.5 (CM,E,C) Cytoplasm	No	No	0	No	No	<1.8 at window 9 and 19, final prediction = surface (-0.74)	5.2	No
321	lmo1504	alaS	98 kDa	Alanyl-tRNA synthetase	24	18	20	24	27	29	0	6	6	5	3	3	0	7	0.29	0.31	< 0.00010	< 0.00010	0.15	0.21	23.6667	3.83333	6.17391	Secreted	Cytoplasm	0 Cytoplasm	No	No	0	No	No	<1.8 at window 19 (-0.37)	3.7.2	No
322	lmo1515	lmo1515	16 kDa	Hypothetical protein	7	7	7	4	9	9	0	0	0	5	4	6	0	0	0.43	0.00013	< 0.00010	0.52	0.25	0.29	7.16667	2.5	2.86667	Secreted	Cytoplasm	2.5 (CM,E,C) Cytoplasm	No	No	0	No	No	<1.8 at window 9 and 19, final prediction = surface (-0.29)	5.2	No
323	lmo1517	glnK	13 kDa	Nitrogen regulatory protein PII	5	5	4	4	2	5	9	6	9	6	7	3	0	0	0.22	0.039	0.0016	0.031	0.4	0.54	4.16667	6.66667	0.625	Membrane	Cytoplasm	1.22 (CY,E,C) Cytoplasmic membrane	No	No	0	No	No	<1.8 at window 9 and 19, final prediction = surface (-0.15)	2.2	No
324	lmo1519	aspS	66 kDa	Aspartyl-tRNA synthetase	5	5	4	12	12	12	0	0	0	0	0	0	0	6	0.0061	1	0.0012	< 0.00010	0.0011	0.027	8.33333	0	99-38	Membrane	Cytoplasm	0 Cytoplasm	No	No	0	No	No	<1.8 at window 19 (-0.29)	3.7.2	Yes
325	lmo1520	hisS	48 kDa	Histidyl-tRNA synthetase	6	4	5	4	4	4	0	0	0	0	0	0	0	0	0.22	1	0.00072	0.0023	0.37	0.51	4.5	0	99-38	Cytoplasm	Cytoplasm	0 Cytoplasm	No	No	0	No	No	<1.8 at window 19 (-0.49)	3.7.2	No
326	lmo1521	lmo1521	46 kDa	N-acetylmuramoyl-L-alanine amidase	0	0	0	0	0	0	3	3	3	0	0	0	0	0	1	0.00074	0.00018	1	1	1	0	1.5	CW35	Secreted	Extracellular (Secreted)	1.25 (E,CM,CY) Cell wall	No	Yes (Sec)	1	Yes	Yes (Sec)	>1.8 at window 9 and 19, final prediction = transmembrane (-0.43)	1.1	Yes
327	lmo1524	apt	19 kDa	Adenine phosphoribosyltransferase	0	0	0	7	4	6	0	0	0	0	0	0	0	0	< 0.00010	1	1	0.00018	1	0.38	2.83333	0	99-38	Cytoplasm	Cytoplasm	0 Cytoplasm	No	No	0	No	No	<1.8 at window 19 (0.02)	2.3	No
328	lmo1527	secDF	83 kDa	Preprotein translocase	3	3	5	6	4	0	0	0	0	0	0	0	0	0	0.37	1	0.005	0.0064	0.49	0.57	3.5	0	99-38	Membrane	Membrane	0 Cytoplasmic membrane	Yes	Yes (TM)	10	No	Yes (Sec)	>1.8 at womdow 9 and 19, final prediction = transmembrane (0.35)	1.6	Yes
329	lmo1528	lmo1528	11 kDa	Hypothetical protein	0	0	4	0	0	0	0	0	0	0	0	0	0	0	0.046	1	0.15	1	0.77	1	0.666667	0	99-38	Cytoplasm	Cytoplasm	(Equal score to all) Unknown	No	No	0	No	No	<1.8 at window 9 and 19, final prediction = surface (-0.52)	5.2	No
330	lmo1529	lmo1529	12 kDa	Hypothetical protein	0	0	3	0	0	6	0	0	0	0	0	0	0	0	0.33	1	0.24	0.048	0.82	0.71	1.5	0	99-38	Membrane	Membrane	(Equal score to all) Unknown	No	Yes (TM)	1	No	Yes (TM)	>1.8 at window 9 and 19, final prediction = transmembrane (0.11)	5.2	No
331	lmo1531	queA	38 kDa	S-adenosylmethionine:tRNA ribosyltransferase-isomerase	0	0	0	3	2	3	0	0	0	0	0	0	0	0	0.0068	1	1	0.017	1	0.63	1.33333	0	99-38	Cytoplasm	Cytoplasm	2.5 (CM,E,C) Cytoplasm	No	No	0	No	No	<1.8 at window 19 (-0.19)	3.6	Yes
332	lmo1537	obgE	47 kDa	GTPase	5	0	4	4	6	4	0	0	0	0	0	0	0	0	0.31	1	0.013	0.00084	0.55	0.45	3.83333	0	99-38	Cytoplasm	Cytoplasm	2.5 (CM,E,C) Cytoplasm	No	No	0	No	No	<1.8 at window 19 (-0.24)	4.6	No
333	lmo1538	glpK	55 kDa	Glycerol kinase	3	3	6	3	2	3	0	0	0	0	0	0	0	0	0.16	1	0.0031	0.017	0.46	0.63	3.33333	0	99-38	Cytoplasm	Cytoplasm	0.33 (E,C,CM) Cytoplasm	Yes	No	0	No	No	<1.8 at window 19 (-0.28)	2.1.1	Yes
334	lmo1540	rpmA	11 kDa	Ribosomal protein L27	18	18	14	17	22	14	22	17	17	18	18	20	6	9	0.37	0.16	0.0016	0.0088	< 0.00010	< 0.00010	17.1667	18.6667	0.919643	Cytoplasm	Extracellular (Secreted)	0.33 (E,C,CM) Cytoplasm	No	No	0	No	No	<1.8 at window 9 and 19, final prediction = surface (-0.86)	3.7.1	No
335	lmo1542	rplU	11 kDa	Ribosomal protein L21	35	32	35	39	38	40	35	33	33	44	45	43	0	3	0.5	0.34	0.00054	< 0.00010	0.094	0.096	36.5	38.8333	0.939914	Cytoplasm	Cytoplasm	(Equal score to all) Unknown	No	No	0	No	No	<1.8 at window 9 and 19, final prediction = surface (-0.39)	3.7.1	No
336	lmo1544	minD	29 kDa	Septum formation inhibitor	3	6	4	7	3	7	0	0	0	0	3	0	0	0	0.44	0.17	0.0019	0.017	0.43	0.38	5	0.5	10	Membrane	Cytoplasm	0.04 (CY) Cytoplasmic membrane	No	No	0	No	No	<1.8 at window 19 (0.02)	1.7	No
337	lmo1545	minC	25 kDa	cell-division inhibition (septum placement) protein	0	0	0	3	0	0	0	0	0	0	0	0	0	0	0.15	1	1	0.22	1	0.84	0.5	0	99-38	Cytoplasm	Cytoplasm	2.5 (CM,E,C) Cytoplasm	No	No	0	No	No	<1.8 at window 9 and 19, final prediction = surface (-0.34)	1.7	No
338	lmo1548	mreB	36 kDa	Rod shape-determining protein	19	20	23	26	21	21	5	9	6	10	6	5	0	2	0.42	0.36	0.0056	0.001	0.22	0.25	21.6667	6.83333	3.17073	Membrane	Cytoplasm	0.03 (E,C) Cytoplasm	No	No	0	No	No	<1.8 at window 19 (0.06)	1.1	No
339	lmo1552	valS	102 kDa	valyl-tRNA synthetase	0	3	3	0	3	0	0	0	0	0	0	0	0	0	0.19	1	0.055	0.22	0.68	0.84	1.5	0	99-38	Cytoplasm	Cytoplasm	0.03 (E,C) Cytoplasm	No	No	0	No	No	<1.8 at window 19 (-0.47)	3.7.2	Yes
340	lmo1559	thrS	73 kDa	Threonyl-tRNA synthetase	6	4	2	0	0	4	0	2	0	0	0	0	0	0	0.02	0.2	0.052	0.13	0.46	0.8	2.66667	0.333333	8	Cytoplasm	Cytoplasm	0 Cytoplasm	No	No	0	No	No	<1.8 at window 9 and 19, final prediction = surface (-0.39)	3.7.2	No
341	lmo1565	polA	98 kDa	DNA polymerase I	3	2	4	6	4	4	0	0	0	0	0	0	0	0	0.31	1	0.013	0.00084	0.55	0.45	3.83333	0	99-38	Cytoplasm	Cytoplasm	2.5 (CM,E,C) Cytoplasm	No	No	0	No	No	<1.8 at window 19 (-0.31)	5.2	Yes
342	lmo1566	citC	46 kDa	isocitrate dehyrogenases	2	0	0	0	4	0	0	0	0	0	0	0	0	0	0.41	1	0.38	0.13	0.88	0.8	1	0	99-38	Cytoplasm	Cytoplasm	0.03 (E,C) Cytoplasm	No	No	0	No	No	<1.8 at window 19 (-0.19)	2.1.3	Yes
343	lmo1570	pykA	63 kDa	Pyruvate kinase	54	53	58	69	64	65	22	28	23	32	30	26	0	4	0.38	0.48	0.0087	0.001	0.016	0.012	60.5	26.8333	2.25466	Cell wall/ membrane	Cytoplasm	2.5 (CM,E,C) Cytoplasm	No	No	0	No	No	<1.8 at window 19 (-0.03)	2.1.1	Yes
344	lmo1571	pfkA	34 kDa	6-phosphofructokinase	28	28	24	30	21	27	14	17	17	15	16	17	0	0	0.16	0.18	0.47	0.39	0.0053	0.012	26.3333	16	1.64583	Cell wall/ membrane/ secreted	Cytoplasm	0.03 (E,C) Cytoplasm	No	No	0	No	Yes (Sec)	<1.8 at window 19 (-0.10)	2.1.1	No
345	lmo1572	accA	35 kDa	acetyl CoA carboxylase (alpha subunit)	0	0	0	2	2	0	0	0	0	0	0	0	0	0	0.083	1	1	0.13	1	0.8	0.666667	0	99-38	Membrane	Cytoplasm	0.03 (E,C) Cytoplasm	No	No	0	No	No	<1.8 at window 19 (-0.27)	2.4	No
346	lmo1577	lmo1577	25 kDa	Hypothetical protein	0	3	0	0	0	0	0	0	0	0	0	0	0	0	0.1	1	0.24	1	0.82	1	0.5	0	99-38	Cytoplasm	Cytoplasm	2.5 (CM,E,C) Cytoplasm	No	No	0	No	No	<1.8 at window 9 and 19, final prediction = surface (0.11)	5.2	No
347	lmo1578	lmo1578	40 kDa	Xaa-Pro aminopeptidase	10	11	11	14	17	14	6	4	4	6	6	7	0	0	0.23	0.46	0.17	0.064	0.12	0.077	12.8333	5.5	2.33333	Cytoplasm	Cytoplasm	0.03 (E,C) Cytoplasm	No	No	0	No	No	<1.8 at window 19 (-0.19)	2.2	No
348	lmo1579	ald	40 kDa	Alanine dehydrogenase	3	0	4	8	6	4	0	0	0	0	0	0	0	0	0.048	1	0.034	0.00011	0.63	0.36	4.16667	0	99-38	Cytoplasm	Cytoplasm	0.03 (E,C) Cytoplasm	No	No	0	No	No	<1.8 at window 19 (0.08)	2.2	No
349	lmo1580	lmo1580	17 kDa	Hypothetical protein	43	45	45	46	47	44	45	43	42	48	50	44	5	3	0.19	0.18	0.00014	< 0.00010	0.46	0.55	45	45.3333	0.992647	Cell wall/ membrane/ secreted	Cytoplasm	(Equal score to all) Unknown	No	No	0	No	No	<1.8 at window 19 (-0.19)	5.2	No
350	lmo1581	ackA	44 kDa	Acetate kinase	21	22	25	31	31	24	13	8	15	16	15	15	7	0	0.32	0.47	0.25	0.15	0.2	0.25	25.6667	13.6667	1.87805	Cytoplasm	Cytoplasm	0.03 (E,C) Cytoplasm	No	No	0	No	No	<1.8 at window 19 (-0.10)	2.1.1	No
351	lmo1586	ppnK	31 kDa	Inorganic polyphosphate/ATP-NAD kinase	0	0	0	3	0	3	0	0	0	0	0	0	0	0	0.024	1	1	0.048	1	0.71	1	0	99-38	Cytoplasm	Cytoplasm	2.5 (CM,E,C) Cytoplasm	No	No	0	No	No	<1.8 at window 9 and 19, final prediction = surface (-0.29)	5.2	No
352	lmo1596	rpsD	23 kDa	30S ribosomal protein S4	30	30	29	43	36	39	20	23	23	28	34	28	0	26	0.18	0.29	0.15	0.16	< 0.00010	< 0.00010	34.5	26	1.32692	Cell wall	Cytoplasm	2.5 (CM,E,C) Cytoplasm	No	No	0	No	No	<1.8 at window 9 and 19, final prediction = surface (-0.63)	3.7.1	No
353	lmo1598	tyrS	48 kDa	Tyrosyl-tRNA synthetase	3	3	0	4	4	4	0	0	0	0	0	0	0	0	0.19	1	0.055	0.0023	0.68	0.51	3	0	99-38	Cytoplasm	Cytoplasm	0.03 (E,C) Cytoplasm	No	No	0	No	No	<1.8 at window 19 (-0.42)	3.7.2	Yes
354	lmo1599	ccpA	37 kDa	Catabolite control protein A	11	7	9	9	15	12	0	0	0	0	2	0	0	0	0.33	0.3	< 0.00010	< 0.00010	0.17	0.13	10.5	0.333333	31.5	Cytoplasm	Cytoplasm	0.03 (E,C) Cytoplasm	No	No	0	No	No	<1.8 at window 19 (-0.21)	3.5.2	No
355	lmo1600	aroA	40 kDa	3-deoxy-D-arabino-heptulosonate 7-phosphate synthase	9	9	9	7	8	5	7	8	6	3	6	6	0	0	0.085	0.073	0.26	0.41	0.17	0.32	7.83333	6	1.30556	Cell wall	Cytoplasm	0.03 (E,C) Cytoplasm	No	No	0	No	No	<1.8 at window 9 and 19, final prediction = surface (-0.10)	2.2	No
356	lmo1601	gvpP	18 kDa	General stress protein	35	37	34	32	32	33	23	21	22	22	24	25	0	0	0.055	0.24	0.52	0.27	0.00096	0.004	33.8333	22.8333	1.48175	Cell wall	Membrane	1.09 (C,CY,CM) Extracellular	No	Yes (TM)	1	No	Yes (TM)	>1.8 at womdow 9 and 19, final prediction = transmembrane (-0.69)	4.1	No
357	lmo1602	lmo1602	16 kDa	Hypothetical protein	3	0	2	3	8	6	0	0	0	0	0	0	0	0	0.02	1	0.09	0.00018	0.72	0.38	3.66667	0	99-38	Cell wall/membrane	Membrane	0.45 (CY,C,E) Cytoplasmicmembrane	No	Yes (TM)	1	No	Yes (TM)	>1.8 at womdow 9 and 19, final prediction = transmembrane (0.16)	5.2	No
358	lmo1603	ampS	41 kDa	Aminopeptidase	7	9	9	12	10	12	4	4	3	5	0	0	0	0	0.31	0.048	0.22	0.00024	0.19	0.14	9.83333	2.66667	3.6875	Cytoplasm	Cytoplasm	2.5 (CM,E,C) Cytoplasm	No	No	0	No	No	<1.8 at window 9 and 19, final prediction = surface (-0.22)	2.2	No
359	lmo1604	ahpC	20 kDa	Posttranslational modification	0	0	0	0	0	0	0	0	4	3	0	0	0	0	1	0.39	0.021	0.063	1	1	0	1.16667	CW35	Cytoplasm	Cytoplasm	0.03 (E,C) Cytoplasmic	No	No	0	No	No	<1.8 at window 19 (-0.10)	4.2	No
360	lmo1607	pheT	22 kDa	Phenylalanyl-tRNA synthetase subunit beta	8	8	9	11	8	12	6	7	6	6	3	4	0	0	0.45	0.071	0.3	0.11	0.19	0.17	9.33333	5.33333	1.75	Cytoplasm	Cytoplasm	0.03 (E,C) Cytoplasm	No	No	0	No	No	<1.8 at window 19 (-0.02)	3.7.2	No
361	lmo1609	lmo1609	12 kDa	Thioredoxin	4	0	0	0	4	3	0	0	0	0	0	0	0	0	0.36	1	0.15	0.029	0.77	0.67	1.83333	0	99-38	Cytoplasm	Cytoplasm	2.5 (CM,E,C) Cytoplasm	No	No	0	No	No	<1.8 at window 19 (-0.19)	1.4	No
362	lmo1611	lmo1611	39 kDa	Aminopeptidase	9	10	12	16	13	13	5	4	5	9	8	6	0	0	0.29	0.24	0.2	0.28	0.13	0.092	12.1667	6.16667	1.97297	Membrane	Cytoplasm	(Equal score to all) Unknown	No	No	0	No	No	<1.8 at window 19 (-0.14)	2.2	Yes
363	lmo1612	lmo1612	11 kDa	Hypothetical protein	4	4	4	7	3	3	0	0	0	0	3	4	0	0	0.51	0.015	0.0031	0.43	0.46	0.48	4.16667	1.16667	3.57143	Cytoplasm	Cytoplasm	2.5 (CM,E,C) Cytoplasm	No	Yes (Sec)	0	No	Yes (TM)	<1.8 at window 9 and 19, final prediction = surface (-0.05)	5.2	No
364	lmo1613	lmo1613	9 kDa	Hypothetical protein	0	0	0	0	0	0	3	0	4	4	4	0	0	0	1	0.54	0.0012	0.00062	1	1	0	2.5	CW35	Cytoplasm	Cytoplasm	2.5 (CM,E,C) Cytoplasm	No	No	0	No	No	<1.8 at window 9 and 19, final prediction = surface (-0.45)	5.2	No
365	lmo1619	daaA	32 kDa	D-Amino Acid Aminotransferase	7	9	9	15	13	10	3	0	3	4	3	0	0	0	0.17	0.57	0.02	0.00043	0.19	0.12	10.5	2.16667	4.84615	Cytoplasm	Cytoplasm	2.5 (CM,E,C) Cytoplasm	No	No	0	No	No	<1.8 at window 9 and 19, final prediction = surface (-0.23)	2.2	No
366	lmo1620	pepV	52 kDa	Dipeptidase	27	25	25	31	31	36	18	20	16	23	22	19	0	0	0.29	0.46	0.27	0.51	0.0064	0.0038	29.1667	19.6667	1.48305	Cytoplasm	Cytoplasm	2.5 (CM,E,C) Cytoplasm	No	No	0	No	No	<1.8 at window 19 (-0.34)	2.2	Yes
367	lmo1621	lmo1621	16 kDa	Hypothetical protein	6	8	9	11	7	8	3	0	0	3	0	0	0	0	0.52	0.56	0.0027	0.00053	0.22	0.23	8.16667	1	8.16667	Cytoplasm	Cytoplasm	2.5 (CM,E,C) Cytoplasm	No	No	0	No	No	<1.8 at window 9 and 19, final prediction = surface (-0.34)	3.2	No
368	lmo1634	lmo1634	95 kDa	Bifunctional acetaldehyde-CoA/alcohol dehydrogenase	113	109	107	128	123	116	69	69	58	81	77	81	3	11	0.33	0.49	0.35	0.47	0.047	0.063	116	72.5	1.6	Membrane	Cytoplasm	0.03 (E,C) Cytoplasm	No	No	0	No	No	<1.8 at window 19 (-0.12)	2.1.1	No
369	lmo1636	lmo1636	34 kDa	ABC transporter ATP-binding protein	0	0	0	4	0	3	0	0	0	0	0	0	0	0	0.013	1	1	0.029	1	0.67	1.16667	0	99-38	Membrane	Cytoplasm	1.22 (CY,E,C) Cytoplasmic membrane	No	No	0	No	No	<1.8 at window 19 (0.04)	1.2	Yes
370	lmo1643	lmo1643	16 kDa	Hypothetical protein	8	9	11	11	12	11	8	6	4	14	14	13	0	0	0.48	0.017	0.51	0.0061	0.16	0.14	10.3333	9.83333	1.05085	Cytoplasm	Cytoplasm	(Equal score to all) Unknown	No	No	0	No	No	<1.8 at window 19 (-0.32)	6	No
371	lmo1649	lmo1649	18 kDa	Hypothetical protein	0	0	0	4	0	3	0	0	0	0	0	0	0	0	0.013	1	1	0.029	1	0.67	1.16667	0	99-38	Cytoplasm	Extracellular (Lipid anchored)	(Equal score to C,CM,E) Unknown	No	Yes (Lipo)	1	Yes	Yes (Sec)	>1.8 at womdow 9 and 19, final prediction = transmembrane (-0.37)	5.2	No
372	lmo1657	tsf	33 kDa	Translation elongation factor	82	73	73	85	81	77	31	37	36	50	45	44	0	0	0.2	0.28	0.0049	0.1	< 0.00010	< 0.00010	78.5	40.5	1.93827	Cell wall/ membrane/ secreted	Cytoplasm	0.03 (E,C) Cytoplasm	No	No	0	No	No	<1.8 at window 9 and 19, final prediction = surface (-0.43)	3.5.3	No
373	lmo1658	rpsB	28 kDa	30S ribosomal protein S2	41	41	39	51	46	43	24	29	25	35	34	37	4	14	0.52	0.27	0.42	0.15	0.003	0.0029	43.5	30.6667	1.41848	Cell wall/membrane	Cytoplasm	0.03 (E,C) Cytoplasm	No	No	0	No	No	<1.8 at window 19 (-0.40)	3.7.1	No
374	lmo1663	ansB	72 kDa	Asparagine synthetase	8	8	4	4	4	6	0	0	0	0	0	0	0	4	0.1	1	< 0.00010	0.00084	0.062	0.015	5.66667	0	99-38	Membrane	Cytoplasm	2.5 (CM,E,C) Cytoplasm	No	No	0	No	No	<1.8 at window 19 (-0.43)	2.2	No
375	lmo1666	lmo1666	185 kDa	Unknown, peptidoglycan linked protein (LPxTG)	0	0	0	2	0	0	0	0	0	0	0	0	0	0	0.29	1	1	0.36	1	0.89	0.333333	0	99-38	Cell wall	Cell wall (LPXTG)	0 Cell wall	Yes	Yes (Sec)	1	Yes	Yes (Sec)	>1.8 at womdow 9 and 19, final prediction = transmembrane (-0.28)	1.8	No
376	lmo1668	lmo1668	9 kDa	Hypothetical protein	20	16	16	14	13	15	27	25	22	17	20	16	0	0	0.051	0.0016	< 0.00010	0.0011	0.033	0.092	15.6667	21.1667	0.740157	Cytoplasm	Cytoplasm	(Equal score to all) Unknown	No	No	0	No	No	<1.8 at window 9 and 19, final prediction = surface (-0.34)	5.2	No
377	lmo1673	menB	30 kDa	Naphthoate synthase	5	7	6	11	6	11	0	0	0	0	0	0	0	0	0.2	1	0.00017	< 0.00010	0.31	0.2	7.66667	0	99-38	Cell wall	Cytoplasm	(Equal score to all) Unknown	No	No	0	No	No	<1.8 at window 19 (-0.27)	2.5	Yes
378	lmo1683	lmo1683	17 kDa	Transcriptional regulator	3	4	4	4	4	3	3	4	4	3	2	4	0	0	0.45	0.25	0.18	0.39	0.49	0.54	3.66667	3.33333	1.1	Cytoplasm	Cytoplasm	0.03 (E,C) Cytoplasm	No	No	0	No	No	<1.8 at window 9 and 19, final prediction = surface (-0.31)	3.5.2	No
379	lmo1685	gsaB	46 kDa	glutamate-1-semialdehyde aminotransferase	0	0	0	0	0	2	0	0	0	0	0	0	0	0	0.29	1	1	0.36	1	0.89	0.333333	0	99-38	Cytoplasm	Cytoplasm	0.03 (E,C) Cytoplasm	No	No	0	No	No	<1.8 at window 19 (0.06)	2.5	Yes
380	lmo1691	lmo1691	17 kDa	Deoxyuridine triphosphate nucleotidohydrolase	9	9	10	12	11	10	8	7	8	8	5	10	0	0	0.52	0.29	0.19	0.47	0.16	0.15	10.1667	7.66667	1.32609	Cytoplasm	Cytoplasm	(Equal score to all) Unknown	No	No	0	No	No	<1.8 at window 9 and 19, final prediction = surface (-0.25)	2.3	No
381	lmo1699	lmo1699	33 kDa	Chemotaxis protein	11	16	12	8	10	13	0	0	0	0	0	2	0	0	0.074	0.3	< 0.00010	< 0.00010	0.078	0.17	11.6667	0.333333	35	Cytoplasm	Cytoplasm	1.22 (CY,E,C) Cytoplasmic membrane	No	No	0	No	No	<1.8 at window 19 (-0.27)	1.5	No
382	lmo1709	lmo1709	28 kDa	Methionine aminopeptidase	10	11	10	10	10	13	4	3	0	9	7	5	0	0	0.42	0.025	0.0072	0.51	0.13	0.15	10.6667	4.66667	2.28571	Cytoplasm	Cytoplasm	2.5 (CM,E,C) Cytoplasm	No	No	0	No	No	<1.8 at window 19 (-0.39)	3.8	Yes
383	lmo1710	fpaA	16 kDa	Flavodoxin	4	0	6	8	6	5	0	0	0	0	0	5	0	0	0.14	0.051	0.008	0.043	0.52	0.34	4.83333	0.833333	5.8	Cytoplasm	Cytoplasm	2.5 (CM,E,C) Cytoplasm	No	No	0	No	Yes (Sec)	<1.8 at window 9 and 19, final prediction = surface (-0.19)	1.4	No
384	lmo1711	lmo1711	45 kDa	Aminopeptidase	11	12	14	10	15	11	0	0	3	0	0	5	0	0	0.27	0.48	< 0.00010	0.00011	0.089	0.13	12.1667	1.33333	9.125	Cytoplasm	Cytoplasm	(Equal score to all) Unknown	No	No	0	No	No	<1.8 at window 19 (-0.17)	2.2	Yes
385	lmo1726	lmo1726	37 kDa	Hypothetical protein	0	0	0	3	2	0	0	0	0	0	0	0	0	0	0.044	1	1	0.08	1	0.75	0.833333	0	99-38	Cytoplasm	Cytoplasm	2.5 (CM,E,C) Cytoplasm	No	No	0	No	No	<1.8 at window 9 and 19, final prediction = surface (-0.24)	5.2	No
386	lmo1743	lmo1743	18 kDa	Hypothetical protein	7	7	9	0	5	6	10	7	8	7	9	6	0	0	0.01	0.16	0.035	0.0016	0.22	0.54	5.66667	7.83333	0.723404	Cytoplasm	Cytoplasm	2.5 (CM,E,C) Cytoplasm	No	No	0	No	No	<1.8 at window 9 and 19, final prediction = surface (-0.43)	6	No
387	lmo1753	lmo1753	34 kDa	Lipid kinase	12	18	15	8	5	13	7	7	8	9	8	9	0	0	0.0029	0.5	0.22	0.085	0.052	0.23	11.8333	8	1.47917	Cytoplasm	Cytoplasm	2.5 (CM,E,C) Cytoplasm	No	No	0	No	No	<1.8 at window 19 (-0.09)	5.2	No
388	lmo1754	gatB	53 kDa	Glutamyl-tRNA(Gln) amidotransferase (subunit B)	13	14	14	16	20	18	4	8	4	5	7	5	0	3	0.3	0.4	0.072	0.0038	0.53	0.61	15.8333	5.5	2.87879	Cell wall	Cytoplasm	2.5 (CM,E,C) Cytoplasm	No	No	0	No	No	<1.8 at window 19 (-0.45)	3.7.2	Yes
389	lmo1755	gatA	52 kDa	Glutamyl-tRNA(Gln) amidotransferase (subunit A)	10	11	7	10	11	7	3	0	3	4	5	4	0	0	0.34	0.18	0.0083	0.19	0.16	0.2	9.33333	3.16667	2.94737	Membrane	Cytoplasm	0.33 (E,C,CM) Cytoplasm	No	No	0	No	No	<1.8 at window 19 (-0.15)	3.7.2	No
390	lmo1756	gatC	11 kDa	Glutamyl-tRNA(Gln) amidotransferase (subunit C)	2	0	0	3	0	0	0	0	0	5	4	2	0	0	0.57	0.0014	0.38	0.0036	0.88	0.84	0.833333	1.83333	0.454545	Cytoplasm	Cytoplasm	0.03 (E,C) Cytoplasm	No	No	0	No	No	<1.8 at window 9 and 19, final prediction = surface (-0.35)	3.7.2	No
391	lmo1757	lmo1757	41 kDa	Hypothetical protein	3	0	0	2	4	3	0	0	0	6	5	3	0	0	0.11	0.00024	0.24	0.033	0.82	0.6	2	2.33333	0.857143	Membrane	Extracellular (Lipid anchored)	(Equal score to all) Unknown	No	Yes (Lipo)	0	Yes	Yes (Sec)	<1.8 at window 19 (-0.58)	5.2	No
392	lmo1759	pcrA	83 kDa	pcrA, ATP-dependent DNA helicase	3	0	4	4	4	4	0	0	0	0	0	0	0	3	0.27	1	0.034	0.0023	0.022	0.047	3.16667	0	99-38	Cytoplasm	Cytoplasm	0.03 (E,C) Cytoplasm	No	No	0	No	No	<1.8 at window 19 (-0.43)	3.1	Yes
393	lmo1763	lmo1763	11 kDa	Hypothetical protein	4	0	0	4	0	0	0	0	0	4	3	4	0	0	0.56	0.0014	0.15	0.0087	0.77	0.8	1.33333	1.83333	0.727273	Cytoplasm	Cytoplasm	2.5 (CM,E,C) Cytoplasm	No	No	0	No	No	<1.8 at window 9 and 19, final prediction = surface (-0.37)	5.2	No
394	lmo1771	purS	9 kDa	Phosphoribosylformylglycinamidine synthase subunit	0	0	0	3	0	0	3	0	4	0	0	0	0	0	0.15	0.0037	0.0012	0.22	1	0.84	0.5	1.16667	0.428571	Secreted	Cytoplasm	1.09 (C,CY,CM) Extracellular	No	No	0	No	No	<1.8 at window 9 and 19, final prediction = surface (-0.42)	5.2	No
395	lmo1780	lmo1780	46 kDa	Aminotripeptidase	7	8	5	10	10	8	0	0	0	0	0	0	0	0	0.31	1	< 0.00010	< 0.00010	0.27	0.2	8	0	99-38	Cytoplasm	Cytoplasm	0.03 (E,C) Cytoplasm	No	No	0	No	No	<1.8 at window 19 (-0.39)	2.2	No
396	lmo1783	rplT	14 kDa	Ribosomal protein L20	4	5	5	5	5	5	0	0	0	0	0	0	0	0	0.49	1	0.0012	0.00051	0.4	0.43	4.83333	0	99-38	Cell wall/ membrane	Cytoplasm	0.33 (E,C,CM) Cytoplasm	No	No	0	No	No	<1.8 at window 9 and 19, final prediction = surface (-0.52)	3.7.1	No
397	lmo1784	rpmI	8 kDa	Ribosomal protein L35	0	0	0	0	0	0	0	0	0	0	0	0	0	3	1	1	1	1	0.00025	0.00017	0	0	NA	Cytoplasm	Cytoplasm	0.33 (E,C,CM) Cytoplasm	No	No	0	Yes	No	<1.8 at window 9 and 19, final prediction = surface (-1.22)	3.7.1	No
398	lmo1785	infC	20 kDa	infC, translation initiation factor IF-3	28	32	28	23	28	25	20	20	26	19	17	20	0	17	0.037	0.025	0.14	0.29	0.00031	< 0.00010	27.3333	20.3333	1.34426	Cytoplasm	Cytoplasm	0 Cytoplasm	No	No	0	No	No	<1.8 at window 19 (-0.59)	3.7.3	No
399	lmo1787	rplS	13 kDa	Ribosomal protein L19	10	9	11	7	11	13	0	0	0	7	8	7	10	24	0.38	< 0.00010	< 0.00010	0.44	< 0.00010	< 0.00010	10.1667	3.66667	2.77273	Cytoplasm	Cytoplasm	0.03 (E,C) Cytoplasm	No	No	0	No	No	<1.8 at window 19 (-0.50)	3.7.1	No
400	lmo1793	rimM	20 kDa	16S rRNA-processing protein	5	7	4	7	7	6	6	5	6	0	5	5	0	0	0.48	0.045	0.084	0.3	0.35	0.32	6	4.5	1.33333	Cytoplasm	Cytoplasm	2.5 (CM,E,C) Cytoplasm	No	No	0	No	No	<1.8 at window 19 (-0.30)	3.6	No
401	lmo1796	lmo1796	9 kDa	Hypothetical protein	8	9	8	8	7	9	16	14	13	14	13	13	0	0	0.3	0.12	< 0.00010	0.00019	0.19	0.26	8.16667	13.8333	0.590361	Cytoplasm	Cytoplasm	2.5 (CM,E,C) Cytoplasm	No	No	0	No	No	<1.8 at window 19 (-0.15)	5.2	No
402	lmo1797	rpsP	10 kDa	Ribosomal protein S16	15	17	18	20	17	15	15	15	13	13	14	12	0	6	0.33	0.1	0.071	0.3	0.14	0.1	17	13.6667	1.2439	Cytoplasm	Cytoplasm	0.03 (E,C) Cytoplasm	No	No	0	No	No	<1.8 at window 9 and 19, final prediction = surface (-0.64)	3.7.1	No
403	lmo1801	ffh	50 kDa	Signal recognition particle protein	4	4	0	7	4	6	0	0	0	0	0	0	0	0	0.11	1	0.021	0.00018	0.59	0.38	4.16667	0	99-38	Cytoplasm	Cytoplasm	0.04 (Cytoplasm) Cytoplasmic membrane	No	No	0	No	No	<1.8 at window 19 (-0.36)	1.6	No
404	lmo1803	ftsY	36 kDa	Cell division protein	3	6	4	3	3	0	0	0	0	0	0	0	0	0	0.045	1	0.0019	0.048	0.43	0.71	3.16667	0	99-38	Cytoplasm	Cytoplasm	1.22 (CY,E,C) Cytoplasmic membrane	No	No	0	No	No	<1.8 at window 19 (-0.25)	1.6	Yes
405	lmo1806	acpP	8 kDa	Acyl carrier protein	24	24	23	22	25	24	36	36	29	34	36	24	0	0	0.22	0.031	< 0.00010	< 0.00010	0.0095	0.018	23.6667	32.5	0.728205	Cytoplasm	Cytoplasm	0.03 (E,C) Cytoplasm	No	No	0	No	No	<1.8 at window 9 and 19, final prediction = surface (0.01)	2.4	No
406	lmo1807	fabG	26 kDa	3-ketoacyl-ACP reductase	8	9	8	14	12	12	2	0	0	4	5	5	0	0	0.17	0.0068	0.00034	0.038	0.19	0.12	10.5	2.66667	3.9375	Cell wall	Cytoplasm	0.03 (E,C) Cytoplasm	No	No	0	No	No	<1.8 at window 19 (0.05)	2.4	No
407	lmo1808	fabD	33 kDa	ACP S-malonyltransferase	12	13	12	9	11	11	4	0	2	12	8	9	0	0	0.11	0.00054	0.00045	0.11	0.089	0.17	11.3333	5.83333	1.94286	Cytoplasm	Cytoplasm	0.03 (E,C) Cytoplasm	No	No	0	No	No	<1.8 at window 19 (0.04)	2.4	No
408	lmo1809	plsX	36 kDa	glycerol-3-phosphate acyltransferase	0	3	5	5	3	3	0	0	0	0	0	0	0	0	0.45	1	0.021	0.0038	0.59	0.54	3.16667	0	99-38	Membrane	Cytoplasm	2.5 (CM,E,C) Cytoplasm	No	No	0	No	No	<1.8 at window 19 (-0.08)	2.4	No
409	lmo1814	lmo1814	59 kDa	Hypothetical protein	5	6	6	7	4	7	4	3	4	5	4	0	0	0	0.46	0.25	0.53	0.32	0.33	0.36	5.83333	3.33333	1.75	Cytoplasm	Cytoplasm	2.5 (CM,E,C) Cytoplasm	No	No	0	No	No	<1.8 at window 19 (-0.12)	5.2	No
410	lmo1815	lmo1815	13 kDa	Hypothetical protein	0	4	3	7	6	4	0	4	0	4	4	0	0	0	0.067	0.31	0.58	0.28	0.63	0.38	4	2	2	Cytoplasm	Cytoplasm	2.5 (CM,E,C) Cytoplasm	No	No	0	No	No	<1.8 at window 9 and 19, final prediction = surface (-0.01)	5.2	No
411	lmo1821	lmo1821	28 kDa	Phosphoprotein phosphatase	6	4	5	0	3	2	0	2	0	0	4	0	0	0	0.009	0.44	0.018	0.51	0.37	0.75	3.33333	1	3.33333	Cytoplasm	Cytoplasm	2.5 (CM,E,C) Cytoplasm	No	No	0	No	No	<1.8 at window 19 (-0.33)	3.8	No
412	lmo1826	rpoZ	8 kDa	RNA polymerase subunit omega	16	15	15	18	13	17	23	23	23	23	18	26	0	0	0.35	0.099	< 0.00010	< 0.00010	0.049	0.065	15.6667	22.6667	0.691176	Cytoplasm	Cytoplasm	(Equal score to all) Unknown	No	No	0	No	No	<1.8 at window 9 and 19, final prediction = surface (-0.33)	5.2	No
413	lmo1830	lmo1830	21 kDa	short-chain dehydrogenase	9	10	8	7	6	6	4	0	4	4	0	4	0	0	0.063	0.43	0.041	0.19	0.17	0.34	7.66667	2.66667	2.875	Cytoplasm	Cytoplasm	(Equal score to all) Unknown	No	Yes (Sec)	0	No	Yes (Sec)	<1.8 at window 19 (0.12)	5.2	No
414	lmo1840	pyrR	21 kDa	pyrimidine operon regulatory protein	0	2	0	2	4	2	0	0	0	0	0	0	0	0	0.085	1	0.38	0.017	0.88	0.63	1.66667	0	99-38	Cytoplasm	Cytoplasm	2.5 (CM,E,C) Cytoplasm	No	No	0	No	No	<1.8 at window 9 and 19, final prediction = surface (-0.28)	3.5.2	No
415	lmo1847	lmo1847	34 kDa	Metal ABC transporter	8	10	10	14	16	13	12	16	11	21	17	24	0	0	0.15	0.12	0.00072	< 0.00010	0.16	0.087	11.8333	16.8333	0.70297	Cell wall/membrane	Extracellular (Lipid anchored)	0.49 (CY,C,E) Cytoplasmic membrane	No	Yes (Lipo)	0	Yes	Yes (Sec)	<1.8 at window 19 (-0.41)	1.2	Yes
416	lmo1849	lmo1849	26 kDa	Metal ABC transporter	16	9	10	13	21	15	3	0	0	7	7	4	0	0	0.22	0.0032	< 0.00010	0.02	0.1	0.062	14	3.5	4	Membrane	Cytoplasm	0.04 (CY) Cytoplasmic membrane	No	No	0	No	No	<1.8 at window 19 0.07	1.2	No
417	lmo1852	lmo1852	7 kDa	Mercury-binding protein	10	5	4	6	5	6	4	6	8	8	9	10	0	0	0.27	0.31	0.13	0.003	0.29	0.38	6	7.5	0.8	Cytoplasm	Cytoplasm	0.03 (E,C) Cytoplasm	No	No	0	No	No	<1.8 at window 9 and 19, final prediction = surface (0.01)	1.2	No
418	lmo1856	deoD	25 kDa	Purine nucleoside phosphorylase	5	7	5	12	10	10	0	0	0	0	0	0	0	0	0.066	1	0.00027	< 0.00010	0.33	0.16	8.16667	0	99-38	Cytoplasm	Cytoplasm	0.33 (E,C,CM) Cytoplasm	No	No	0	No	No	<1.8 at window 19 (0.07)	2.3	No
419	lmo1859	msrB	17 kDa	Methionine sulfoxide reductase B	0	3	4	0	0	0	2	0	0	0	2	3	0	0	0.0046	0.32	0.27	0.0099	0.63	1	1.16667	1.16667	1	Cytoplasm	Cytoplasm	0.33 (E,C,CM) Cytoplasm	No	No	0	No	No	<1.8 at window 19 (0.07)	2.3	No
420	lmo1860	msrA	20 kDa	Methionine sulfoxide reductase A	4	5	4	9	8	3	0	0	0	3	0	0	0	0	0.27	0.17	0.0019	0.0056	0.43	0.32	5.5	0.5	11	Cytoplasm	Cytoplasm	(Equal score to all) Unknown	No	No	0	No	Yes (Sec)	<1.8 at window 9 and 19, final prediction = surface (-0.60)	3.8	No
421	lmo1863	lmo1863	31 kDa	Hypothetical protein	3	0	0	4	0	0	0	0	0	0	0	0	0	0	0.58	1	0.24	0.13	0.82	0.8	1.16667	0	99-38	Cytoplasm	Cytoplasm	2.5 (CM,E,C) Cytoplasm	No	No	0	No	No	<1.8 at window 19 (-0.14)	5.2	No
422	lmo1871	lmo1871	55 kDa	Phosphoglucomutase	4	0	0	0	0	4	0	0	0	0	0	0	0	0	0.56	1	0.15	0.13	0.77	0.8	1.33333	0	99-38	Cytoplasm	Cytoplasm	2.5 (CM,E,C) Cytoplasm	No	No	0	No	No	<1.8 at window 19 (-0.22)	2.1	Yes
423	lmo1877	lmo1877	46 kDa	Formyl-tetrahydrofolate synthetase	2	0	0	0	0	0	0	0	0	0	0	0	0	0	0.22	1	0.38	1	0.88	1	0.333333	0	99-38	Secreted/membrane	Cytoplasm	2.5 (CM,E,C) Cytoplasm	No	No	0	No	No	<1.8 at window 19 (0.01)	2.5	No
424	lmo1878	mntR	16 kDa	Manganese transport transcriptional regulator	2	0	0	3	0	3	5	4	0	0	0	2	0	0	0.2	0.014	0.0042	0.32	0.88	0.71	1.33333	1.83333	0.727273	Cytoplasm	Cytoplasm	2.5 (CM,E,C) Cytoplasm	No	No	0	No	No	<1.8 at window 19 (-0.43)	3.5.2	No
425	lmo1879	cspD	7 kDa	Cold-Shock Protein	8	5	7	6	4	7	4	3	3	4	5	4	0	0	0.22	0.53	0.36	0.41	0.27	0.38	6.16667	3.83333	1.6087	Cytoplasm	Cytoplasm	0.03 (E,C) Cytoplasm	No	No	0	No	No	<1.8 at window 9 and 19, final prediction = surface (-0.58)	4.1	No
426	lmo1886	lmo1886	57 kDa	Carboxypeptidase	0	0	4	0	0	0	0	0	0	0	0	0	0	0	0.046	1	0.15	1	0.77	1	0.666667	0	99-38	Cytoplasm	Cytoplasm	2.5 (CM,E,C) Cytoplasm	No	No	0	No	No	<1.8 at window 19 (-0.37)	2.2	Yes
427	lmo1887	lmo1887	43 kDa	Hypothetical protein	0	0	0	2	0	0	0	0	0	0	0	0	0	0	0.29	1	1	0.36	1	0.89	0.333333	0	99-38	Cytoplasm	Cytoplasm	2.5 (CM,E,C) Cytoplasm	No	No	0	No	Yes (Sec)	<1.8 at window 19 (-0.30)	5.2	Yes
428	lmo1888	lmo1888	13 kDa	Hypothetical protein	7	7	7	10	6	6	7	5	4	7	8	8	0	0	0.43	0.38	0.32	0.08	0.25	0.29	7.16667	6.5	1.10256	Cell wall	Cytoplasm	1.09 (C,CY,CM) Estracellular	No	No	0	No	No	<1.8 at window 9 and 19, final prediction = surface (-0.64)	5.2	No
429	lmo1892	pbpA	91 kDa	Penicillin-binding protein 2A	0	0	0	0	0	0	0	5	0	2	2	2	0	0	1	0.6	0.0082	0.0039	1	1	0	1.83333	CW35	Cell wall	Membrane	0.49 (CY,C,E) Cytoplasmic membrane	No	Yes (TM)	1	No	Yes (TM)	>1.8 at window 9 and 19, final prediction = transmembrane (-0.64)	1.1	No
430	lmo1896	asnC	49 kDa	Asparaginyl-tRNA synthetase	14	12	9	11	5	12	4	4	4	6	6	2	3	4	0.091	0.52	0.047	0.25	0.015	0.0027	10.5	4.33333	2.42308	Cytoplasm	Cytoplasm	0 Cytoplasm	No	No	0	No	No	<1.8 at window 19 (-0.28)	3.7.2	Yes
431	lmo1907	dapB	29 kDa	dihydrodipicolinate reductase 2	2	0	0	4	0	0	0	0	0	0	0	0	0	0	0.41	1	0.38	0.13	0.88	0.8	1	0	99-38	Cytoplasm	Cytoplasm	0.03 (E,C) Cytoplasm	No	No	0	No	No	<1.8 at window 19 (-0.08)	2.2	No
432	lmo1917	pflA	86 kDa	Pyruvate formate-lyase	27	39	37	45	42	34	7	6	7	13	13	15	6	6	0.48	0.037	< 0.00010	< 0.00010	0.06	0.065	37.3333	10.1667	3.67213	Cytoplasm	Cytoplasm	0.03 (E,C) Cytoplasm	No	No	0	No	No	<1.8 at window 19 (-0.43)	2.1.1	No
433	lmo1922	lmo1922	48 kDa	Hypothetical protein	0	0	0	2	0	0	0	0	0	0	0	0	0	0	0.29	1	1	0.36	1	0.89	0.333333	0	99-38	Cytoplasm	Cytoplasm	2.5 (CM,E,C) Cytoplasm	No	No	0	No	No	<1.8 at window 19 (-0.35)	5.2	No
434	lmo1929	ndk	16 kDa	Nucleoside diphosphate kinase	0	4	3	6	3	8	0	0	0	0	0	0	0	0	0.067	1	0.034	0.00018	0.63	0.38	4	0	99-38	Cytoplasm	Cytoplasm	0.03 (E,C) Cytoplasm	No	No	0	No	No	<1.8 at window 9 and 19, final prediction = surface (-0.22)	2.3	No
435	lmo1934	hup	10 kDa	DNA-binding protein HU	62	57	53	77	71	71	60	57	62	75	74	72	10	14	0.18	0.5	< 0.00010	< 0.00010	0.0015	0.0044	65.1667	66.6667	0.9775	Cell wall/secreted	Cytoplasm	0.03 (E,C) Cytoplasm	No	No	0	No	No	<1.8 at window 19 (-0.48)	3.4	No
436	lmo1936	gpsA	36 kDa	NAD(P)H-dependent glycerol-3-phosphate dehydrogenase	0	3	4	4	4	6	0	0	3	0	0	0	0	0	0.16	0.09	0.43	0.00084	0.63	0.45	3.5	0.5	7	Cytoplasm	Membrane	2.5 (CM,E,C) Cytoplasm	No	No	0	No	Yes (Sec)	<1.8 at window 19 (-0.01)	2.1.1	Yes
437	lmo1937	engA	49 kDa	GTP-binding protein	3	3	3	5	0	6	0	0	0	0	0	0	0	0	0.54	1	0.013	0.0038	0.55	0.54	3.33333	0	99-38	Cytoplasm	Cytoplasm	0.04 (Cytoplasm) Cytoplasmic membrane	No	No	0	No	No	<1.8 at window 19 (-0.26)	5.2	No
438	lmo1938	rpsA	41 kDa	30S ribosomal protein S1	24	23	19	33	29	29	10	9	4	10	10	12	0	0	0.16	0.38	0.0093	0.001	0.013	0.0056	26.1667	9.16667	2.85455	Cytoplasm	Cytoplasm	0.03 (E,C) Cytoplasm	No	No	0	No	No	<1.8 at window 9 and 19, final prediction = surface (-0.10)	3.7.1	No
439	lmo1939	cmk	25 kDa	Cytidylate kinase	5	4	3	5	3	3	0	0	0	0	0	0	0	0	0.36	1	0.0031	0.0038	0.46	0.54	3.83333	0	99-38	Cytoplasm	Cytoplasm	0.03 (E,C) Cytoplasm	No	No	0	No	Yes (Sec)	<1.8 at window 19 (-0.17)	2.3	No
440	lmo1948	resD	27 kDa	Two-component response regulator	4	0	6	4	3	0	0	0	0	0	0	0	0	0	0.22	1	0.008	0.029	0.52	0.67	2.83333	0	99-38	Cytoplasm	Cytoplasm	0.03 (E,C) Cytoplasm	No	No	0	No	No	<1.8 at window 19 (-0.43)	3.5.2	Yes
441	lmo1949	lmo1949	28 kDa	Hypothetical protein	0	2	4	3	3	3	0	3	0	0	0	3	0	0	0.41	0.56	0.53	0.23	0.68	0.6	2.5	1	2.5	Cytoplasm	Cytoplasm	0.03 (E,C) Cytoplasm	No	No	0	No	No	<1.8 at window 9 and 19, final prediction = surface (-0.63)	5.2	No
442	lmo1953	pnp	29 kDa	Purine nucleoside phosphorylase	2	0	3	10	11	11	0	0	0	0	0	3	0	0	< 0.00010	0.17	0.09	< 0.00010	0.72	0.16	6.16667	0.5	12.3333	Cytoplasm	Cytoplasm	2.5 (CM,E,C) Cytoplasm	Yes	No	No	No	No	<1.8 at window 19 (0.12)	2.3	No
443	lmo1954	drm	44 kDa	Phosphopentomutase	8	9	8	12	14	12	6	4	5	9	8	9	0	0	0.17	0.18	0.53	0.49	0.19	0.12	10.5	6.83333	1.53659	Cytoplasm	Cytoplasm	0.03 (E,C) Cytoplasm	No	No	0	No	No	<1.8 at window 19 (-0.27)	2.3	No
444	lmo1956	fur	17 kDa	Transcriptional regulator	9	7	7	11	10	12	10	11	8	9	9	7	0	0	0.25	0.12	0.0077	0.34	0.22	0.15	9.33333	9	1.03704	Cytoplasm	Cytoplasm	0.03 (E,C) Cytoplasm	No	No	0	No	No	<1.8 at window 9 and 19, final prediction = surface (-0.50)	3.5.2	No
445	lmo1967	lmo1967	45 kDa	Toxic ion resistance protein	0	0	0	2	0	3	0	0	0	0	0	0	0	0	0.044	1	1	0.08	1	0.75	0.833333	0	99-38	Cell wall	Cytoplasm	2.5 (CM,E,C) Cytoplasm	No	No	0	No	No	<1.8 at window 19 (-0.63)	4.2	No
446	lmo1978	zwf	56 kDa	Glucose-6-phosphate 1-dehydrogenase	5	5	4	5	6	9	0	0	4	0	3	3	0	0	0.33	0.51	0.12	0.059	0.4	0.32	5.66667	1.66667	3.4	Cytoplasm	Cytoplasm	(Equal score to all) Unknown	No	No	0	No	No	<1.8 at window 19 (-0.49)	2.1.1	No
447	lmo1995	dra	24 kDa	Deoxyribose-phosphate aldolase	11	14	13	17	16	22	9	11	7	12	15	14	0	0	0.17	0.23	0.34	0.31	0.083	0.044	15.5	11.3333	1.36765	Cytoplasm	Cytoplasm	0.03 (E,C) Cytoplasm	No	No	0	No	No	<1.8 at window 19 (-0.01)	2.3	No
448	lmo1997	lmo1997	15 kDa	PTS mannose-specific enzyme IIA component	0	0	2	0	0	0	0	0	0	0	0	0	0	0	0.22	1	0.38	1	0.88	1	0.333333	0	99-38	Cytoplasm	Cytoplasm	0.03 (E,C) Cytoplasm	No	No	0	No	No	<1.8 at window 19 (0.21)	1.2	No
449	lmo2006	alsS	62 kDa	Acetolactate synthase	4	0	0	0	0	3	0	0	0	0	0	0	0	3	0.42	1	0.15	0.22	0.0073	0.003	1.16667	0	99-38	Cell wall	Cytoplasm	1.22 (CY,E,C) Cytoplasmic membrane	No	No	0	No	No	<1.8 at window 19 (-0.13)	2.1.1	Yes
450	lmo2016	cspB	7 kDa	Cold-shock protein	18	15	16	23	25	22	19	11	11	33	23	20	0	0	0.15	0.019	0.094	0.0016	0.04	0.019	19.8333	19.5	1.01709	Cytoplasm	Cytoplasm	0.03 (E,C) Cytoplasm	No	No	0	No	No	<1.8 at window 9 and 19, final prediction = surface (-0.40)	4.1	No
451	lmo2019	ileS	104 kDa	Isoleucyl-tRNA synthetase	5	4	5	3	5	3	2	3	4	0	3	0	0	0	0.22	0.035	0.54	0.13	0.4	0.54	4.16667	2	2.08333	Cytoplasm	Cytoplasm	0.03 (E,C) Cytoplasm	No	No	0	No	No	<1.8 at window 19 (-0.34)	3.7.2	Yes
452	lmo2020	divIVA	20 kDa	Cell division initiation protein	21	20	22	23	23	20	22	24	24	22	23	20	0	0	0.32	0.061	0.00052	0.013	0.016	0.023	21.5	22.5	0.955556	Cell wall	Cytoplasm	2.5 (CM,E,C) Cytoplasm	No	No	0	No	No	<1.8 at window 9 and 19, final prediction = surface (-0.74)	1.7	No
453	lmo2021	lmo2021	19 kDa	Hypothetical protein	9	3	6	5	5	8	3	0	0	0	0	0	0	0	0.39	0.09	0.016	0.00011	0.31	0.36	6	0.5	12	Cytoplasm	Cytoplasm	2.5 (CM,E,C) Cytoplasm	No	No	0	No	No	<1.8 at window 19 (-0.15)	5.2	No
454	lmo2030	lmo2030	18 kDa	Hypothetical protein	5	3	4	8	7	8	0	2	0	4	3	4	0	0	0.1	0.027	0.052	0.24	0.46	0.27	5.83333	2.16667	2.69231	Membrane	Cytoplasm	(Equal score to all) Unknown	No	No	0	No	No	<1.8 at window 9 and 19, final prediction = surface (-0.59)	5.2	No
455	lmo2032	ftsZ	41 kDa	Cell division protein	21	20	22	35	32	27	6	7	10	17	15	16	4	0	0.067	0.022	0.017	0.087	0.58	0.36	26.1667	11.8333	2.21127	Cell wall/membrane	Cytoplasm	(Equal score to all) Unknown	No	No	0	No	No	<1.8 at window 19 (-0.23)	1.7	No
456	lmo2033	ftsA	46 kDa	Cell division protein	12	10	11	20	10	10	0	0	0	0	0	0	0	0	0.47	1	< 0.00010	< 0.00010	0.12	0.1	12.1667	0	99-38	Membrane	Cytoplasm	2.5 (CM,E,C) Cytoplasm	No	No	0	No	No	<1.8 at window 19 (-0.06)	1.7	No
457	lmo2035	murG	39 kDa	Peptidoglycan synthesis enzymes, putative phospho-N-acetylmuramoyl-pentapeptide-transferase	0	0	0	4	0	0	0	0	0	0	0	0	0	0	0.083	1	1	0.13	1	0.8	0.666667	0	99-38	Membrane	Cytoplasm	0.49 (CY,C,E) Cytoplasmic membrane	No	No	0	No	No	<1.8 at window 19 (0.04)	1.1	No
458	lmo2036	murD	50 kDa	UDP-N-acetylmuramoyl-L-alanyl-D-glutamate synthetase	4	7	6	5	4	5	0	0	0	0	0	0	0	0	0.22	1	0.00027	0.00084	0.33	0.45	5.16667	0	99-38	Membrane	Membrane	0.03 (E,C) Cytoplasm	No	No	0	No	Yes (Sec)	<1.8 at window 19 (-0.14)	1.1	No
459	lmo2047	rpmF	7 kDa	Ribosomal protein L32	12	12	11	12	13	12	9	6	5	10	9	6	0	0	0.4	0.54	0.44	0.51	0.1	0.12	12	7.5	1.6	Cytoplasm	Cytoplasm	0.33 (E,C,CM) Cytoplasm	No	No	0	Yes	No	<1.8 at window 9 and 19, final prediction = surface (-1.02)	3.7.1	No
460	lmo2048	lmo2048	21 kDa	Hypothetical protein	0	2	2	0	0	4	0	0	0	0	4	3	0	0	0.56	0.015	0.15	0.096	0.77	0.8	1.33333	1.16667	1.14286	Cytoplasm	Cytoplasm	2.5 (CM,E,C) Cytoplasm	No	No	0	No	No	<1.8 at window 9 and 19, final prediction = surface (-0.54)	5.2	No
461	lmo2051	lmo2051	38 kDa	protease	0	0	0	0	2	0	0	0	0	0	0	0	0	0	0.29	1	1	0.36	1	0.89	0.333333	0	99-38	Cytoplasm	Membrane	(Equal score to all) Unknown	No	Yes (TM)	1	No	Yes (TM)	>1.8 at window 9 and 19, final prediction = transmembrane (-0.38)	2.2	No
462	lmo2067	lmo2067	37 kDa	Bile acid hydrolase	5	0	4	5	0	4	0	0	0	0	0	0	0	0	0.47	1	0.013	0.011	0.55	0.6	3	0	99-38	Secreted	Cytoplasm	2.5 (CM,E,C) Cytoplasm	No	No	0	No	No	<1.8 at window 19 (-0.34)	4.2	No
463	lmo2068	groEL	57 kDa	Chaperone	58	52	52	76	74	75	46	46	53	62	54	57	0	0	0.041	0.42	0.00079	0.068	< 0.00010	< 0.00010	64.5	53	1.21698	Cell wall/ membrane/ secreted	Cytoplasm	0.03 (E,C) Cytoplasm	No	No	0	No	No	<1.8 at window 19 (-0.07)	3.9	No
464	lmo2069	groES	10 kDa	Co-chaperonin GroES	31	29	30	30	30	31	21	26	28	42	37	38	3	0	0.2	0.06	0.035	< 0.00010	0.15	0.23	30.1667	32	0.942708	Cell wall/secreted	Cytoplasm	(Equal score to all) Unknown	No	No	0	No	No	<1.8 at window 9 and 19, final prediction = surface (-0.10)	3.9	No
465	lmo2072	rex	24 kDa	Redox-sensing transcriptional repressor	7	8	6	10	7	10	5	7	6	7	7	7	0	0	0.41	0.5	0.2	0.33	0.25	0.22	8	6.5	1.23077	Cytoplasmic	Cytoplasm	(Equal score to all) Unknown	No	No	0	No	No	<1.8 at window 19 (-0.18)	5.2	No
466	lmo2079	lmo2079	42 kDa	Hypothetical protein	0	0	0	0	0	0	5	5	5	9	7	6	0	0	1	0.36	< 0.00010	< 0.00010	1	1	0	6.16667	CW35	Secreted	Extracellular (Lipid anchored)	(Equal score to all) Unknown	No	Yes (Lipo)	0	Yes	Yes (Sec)	>1.8 at window 9 and 19, final prediction = transmembrane (-0.40)	5.1	No
467	lmo2083	lmo2083	24 kDa	Hypothetical protein	0	0	0	2	0	4	0	0	0	0	0	0	0	0	0.024	1	1	0.048	1	0.71	1	0	99-38	Cytoplasm	Cytoplasm	0.45 (CY,C,E) Cytoplasmic membrane	No	No	0	No	No	<1.8 at window 9 and 19, final prediction = surface (-0.70)	5.2	No
468	lmo2089	lmo2089	38 kDa	Lipase	7	7	7	9	13	11	0	0	0	0	0	0	0	0	0.17	1	< 0.00010	< 0.00010	0.25	0.15	9	0	99-38	Membrane	Membrane	0.03 (E,C) Cytoplasm	No	Yes (TM)	1	No	Yes (TM)	>1.8 at window 9 and 19, final prediction = transmembrane (-0.16)	2.4	No
469	lmo2097	lmo2097	10 kDa	PTS galacticol transporter subunit IIB	0	0	0	0	0	0	3	4	5	4	0	0	0	0	1	0.015	< 0.00010	0.025	1	1	0	2.66667	CW35	Cytoplasm	Membrane	0 Cytoplasmic membrane	Yes	Yes (TM)	3	No	Yes (Sec)	>1.8 at window 9 and 19, final prediction = transmembrane (0.80)	1.2	No
470	lmo2101	pdxS	32 kDa	Pyridoxal biosynthesis lyase	21	15	15	22	25	19	15	13	11	14	12	15	0	0	0.3	0.28	0.19	0.43	0.035	0.023	19.5	13.3333	1.4625	Cytoplasm	Cytoplasm	2.5 (CM,E,C) Cytoplasm	No	No	0	No	No	<1.8 at window 19 (-0.05)	2.5	No
471	lmo2102	pdxT	20 kDa	glutamine amidotransferase subunit PdxT	16	17	18	20	21	23	4	6	4	10	10	9	0	0	0.37	0.069	0.0031	0.056	0.035	0.026	19.1667	7.16667	2.67442	Cytoplasm	Cytoplasm	2.5 (CM,E,C) Cytoplasm	No	No	0	No	No	<1.8 at window 19 (0.08)	5.2	No
472	lmo2103	pta	34 kDa	Phosphotransacetylase	25	20	14	24	31	29	6	9	9	7	7	10	0	0	0.13	0.28	0.049	< 0.00010	0.021	0.0084	23.8333	8	2.97917	Cytoplasm	Cytoplasm	2.5 (CM,E,C) Cytoplasm	No	No	0	No	No	<1.8 at window 19 (0.02)	2.1.1	No
473	lmo2110	manA	35 kDa	Mannnose-6 phospate isomerase	10	10	10	12	11	8	8	4	8	8	12	8	0	0	0.38	0.38	0.45	0.14	0.14	0.17	10.1667	8	1.27083	Cytoplasm	Cytoplasm	(Equal score to all) Unknown	No	No	0	No	No	<1.8 at window 9 and 19, final prediction = surface (-0.39)	2.1.1	No
474	lmo2114	lmo2114	28 kDa	ABC transporter ATP-binding protein	12	10	12	13	13	13	5	3	6	7	13	8	0	0	0.53	0.087	0.12	0.41	0.11	0.11	12.1667	7	1.7381	Membrane	Cytoplasm	1.22 (CY,E,C) Cytoplasmic membrane	No	No	0	No	No	<1.8 at window 19 (-0.22)	1.2	No
475	lmo2118	glmM	48 kDa	Phosphoglucosamine mutase	3	4	6	6	5	4	4	5	6	3	0	5	0	0	0.57	0.04	0.072	0.4	0.43	0.43	4.66667	3.83333	1.21739	Membrane	Cytoplasm	2.5 (CM,E,C) Cytoplasm	No	No	0	No	No	>1.8 at window 9 and 19, final prediction = transmembrane (-0.17)	2.1.1	No
476	lmo2149	lmo2149	12 kDa	Hypothetical protein	2	0	0	0	0	0	6	8	4	9	6	6	0	0	0.22	0.5	< 0.00010	< 0.00010	0.88	1	0.333333	6.5	0.0512821	Cytoplasm	Cytoplasm	2.5 (CM,E,C) Cytoplasm	No	No	0	No	No	<1.8 at window 9 and 19, final prediction = surface (-0.49)	5.2	No
477	lmo2154	nrdF	40 kDa	Ribonucleotide-diphosphate reductase subunit beta	0	3	2	0	0	3	3	0	2	0	0	0	0	0	0.29	0.018	0.32	0.22	0.72	0.84	1.33333	0.833333	1.6	Membrane	Cytoplasm	2.5 (CM,E,C) Cytoplasm	No	No	0	No	No	<1.8 at window 19 (-0.42)	2.3	No
478	lmo2155	lmo2155	87 kDa	Ribonucleotide-diphosphate reductase subunit alpha	3	5	5	7	4	3	0	0	0	0	0	0	0	9	0.5	1	0.0019	0.00084	< 0.00010	< 0.00010	4.5	0	99-38	Cytoplasm	Cytoplasm	2.5 (CM,E,W) Cytoplasm	No	No	0	No	No	<1.8 at window 19 (-0.48)	2.3	Yes
479	lmo2156	lmo2156	13 kDa	Hypothetical protein	0	0	0	0	0	0	0	0	0	0	0	0	0	6	1	1	1	1	< 0.00010	< 0.00010	0	0	NA	Secreted	Membrane	(Equal score to all) Unknown	No	Yes (Sec)	1	Yes	Yes (Sec)	>1.8 at womdpw 9 and 19, final prediction = transmembrane (-0.44)	5.1	No
480	lmo2157	sepA	71 kDa	Hypothetical protein	12	8	6	13	9	10	0	0	0	0	0	0	0	0	0.46	1	< 0.00010	< 0.00010	0.18	0.16	9.66667	0	99-38	Cytoplasm	Cytoplasm	2.5 (CM,E,C) Cytoplasm	No	No	0	No	No	<1.8 at window 19 (-0.35)	5.2	Yes
481	lmo2158	lmo2158	7 kDa	Hypothetical protein	5	4	4	6	3	4	4	0	0	4	3	9	0	0	0.43	0.019	0.16	0.066	0.43	0.48	4.33333	3.33333	1.3	Cytoplasm	Cytoplasm	(Equal score to all) Unknown	No	No	0	No	No	<1.8 at window 9 and 19, final prediction = surface (-1.48)	5.2	No
482	lmo2167	lmo2167	23 kDa	Hypothetical protein	0	2	0	9	11	10	0	0	0	0	0	0	0	0	< 0.00010	1	0.38	< 0.00010	0.88	0.18	5.33333	0	99-38	Cytoplasm	Cytoplasm	2.5 (CM,E,C) Cytoplasm	No	No	0	No	No	<1.8 at window 19 (-0.03)	5.2	No
483	lmo2168	lmo2168	15 kDa	Glyoxalase	6	7	8	5	4	6	5	0	0	5	5	7	0	0	0.1	0.028	0.032	0.086	0.25	0.43	6	3.66667	1.63636	Cytoplasm	Cytoplasm	2.5 (CM,E,C) Cytoplasm	No	No	0	No	No	<1.8 at window 9 and 19, final prediction = surface (-0.30)	4.2	No
484	lmo2191	spxA	16 kDa	ArsC family transcriptional regulator	8	6	5	6	5	8	0	6	7	6	4	6	0	0	0.39	0.57	0.46	0.29	0.29	0.34	6.33333	4.83333	1.31034	Cytoplasm	Cytoplasm	2.5 (CM,E,C) Cytoplasm	No	No	0	No	No	<1.8 at window 9 and 19, final prediction = surface (-0.65)	5.2	No
485	lmo2192	lmo2192	37 kDa	Peptide ABC transporter ATP-binding protein	11	9	9	10	11	9	3	3	3	4	6	0	0	0	0.38	0.5	0.043	0.038	0.15	0.18	9.83333	3.16667	3.10526	Membrane	Cytoplasm	0.04 (CY) Cytoplasmic membrane	No	No	0	No	No	<1.8 at window 19 (-0.50)	1.2	No
486	lmo2193	oppD	40 kDa	Peptide ABC transporter ATP-binding protein	4	6	4	13	9	5	3	0	0	0	2	2	0	0	0.078	0.61	0.062	0.0011	0.4	0.22	6.83333	1.16667	5.85714	Membrane	Cytoplasm	1.22 (CY,E,C) Cytoplasmic membrane	No	No	0	No	No	<1.8 at window 19 (-0.19)	1.2	Yes
487	lmo2194	lmo2194	38 kDa	Peptide ABC transporter permease	4	0	0	0	0	0	0	0	0	0	0	0	0	0	0.046	1	0.15	1	0.77	1	0.666667	0	99-38	Membrane	Membrane	0 Cytoplasmic membrane	Yes	Yes (TM)	6	No	Yes (TM)	>1.8 at window 9 and 19, final prediction = transmembrane (0.54)	1.2	No
488	lmo2196	lmo2196	63 kDa	Peptide ABC transporter substrate-binding protein	47	52	46	57	64	61	38	36	31	62	52	57	0	0	0.25	0.012	0.12	0.0005	< 0.00010	< 0.00010	54.5	46	1.18478	Cell wall	Extracellular (Lipid anchored)	0.79 (E,CM,CY) Cell wall	No	Yes (Lipo)	1	Yes	Yes (Sec)	>1.8 at window 9 and 19, final prediction = transmembrane (-0.70)	1.2	Yes
489	lmo2199	lmo2199	15 kDa	Hypothetical protein	5	4	0	5	3	4	4	6	6	3	6	6	0	0	0.46	0.28	0.0081	0.07	0.55	0.51	3.5	5.16667	0.677419	Cytoplasm	Cytoplasm	0.03 (E,C) Cytoplasm	No	No	0	No	No	<1.8 at window 9 and 19, final prediction = surface (-0.26)	5.2	No
490	lmo2201	lmo2201	44 kDa	3-oxoacyl-ACP synthase	17	12	13	29	25	20	6	5	0	11	9	9	3	0	0.017	0.019	0.0051	0.0098	0.55	0.38	19.3333	6.66667	2.9	Cytoplasm	Cytoplasm	1.22 (CY,E,C) Cytoplasmic membrane	No	Yes (Sec)	0	No	Yes (Sec)	<1.8 at window 19 (-0.21)	2.4	No
491	lmo2202	lmo2202	34 kDa	3-oxoacyl-ACP synthase	0	0	0	5	5	6	0	0	0	0	0	0	0	0	< 0.00010	1	1	0.00031	1	0.4	2.66667	0	99-38	Cytoplasm	Cytoplasm	0.36 (CM,C,E) Cytoplasm	No	No	0	No	No	<1.8 at window 19 (-0.11)	2.4	Yes
492	lmo2205	lmo2205	26 kDa	phosphoglyceromutase	14	17	16	16	15	14	4	3	0	10	6	5	0	0	0.21	0.025	< 0.00010	0.12	0.046	0.077	15.3333	4.66667	3.28571	Cytoplasm	Cytoplasm	2.5 (CM,E,C) Cytoplasm	No	No	0	No	No	<1.8 at window 9 and 19, final prediction = surface (-0.51)	2.1.2	No
493	lmo2206	clpB	98 kDa	Clp protease subunit B	11	11	11	15	15	16	0	0	0	0	0	0	0	0	0.24	1	< 0.00010	< 0.00010	0.12	0.073	13.1667	0	99-38	Membrane	Cytoplasm	0.03 (E,C) Cytoplasm	No	No	0	No	No	<1.8 at window 19 (-0.37)	4.1	No
494	lmo2209	lmo2209	30 kDa	Hypothetical protein	0	0	0	3	3	0	0	0	0	0	3	3	0	0	0.024	0.028	1	0.33	1	0.71	1	1	1	Cytoplasm	Cytoplasm	2.5 (CM,E,C) Cytoplasm	No	No	0	No	No	<1.8 at window 9 and 19, final prediction = surface (-0.28)	5.2	No
495	lmo2211	hemH	35 kDa	Ferrochelatase	6	4	9	6	6	5	0	0	0	0	0	0	0	0	0.27	1	0.0001	0.00018	0.29	0.38	6	0	99-38	Cytoplasm	Cytoplasm	0.03 (E,C) Cytoplasm	No	No	0	No	No	<1.8 at window 19 (-0.53)	2.5	Yes
496	lmo2213	lmo2213	19 kDa	Hypothetical protein	24	25	24	24	22	24	10	10	12	11	12	10	0	0	0.15	0.28	0.06	0.067	0.0084	0.019	23.8333	10.8333	2.2	Cytoplasm	Cytoplasm	(Equal score to all) Unknown	No	No	0	No	No	<1.8 at window 19 (-0.44)	5.2	No
497	lmo2216	lmo2216	16 kDa	Histidine triad (HIT) protein	3	0	3	8	8	5	0	0	0	4	5	8	0	0	0.0086	< 0.00010	0.055	0.32	0.68	0.3	4.5	2.83333	1.58824	Cytoplasm	Cytoplasm	2.5 (CM,E,C) Cytoplasm	No	No	0	No	No	<1.8 at window 9 and 19, final prediction = surface (-0.40)	5.2	No
498	lmo2217	lmo2217	13 kDa	Hypothetical protein	6	6	4	0	4	5	5	0	4	0	5	5	0	0	0.059	0.5	0.5	0.18	0.35	0.6	4.16667	3.16667	1.31579	Cell wall	Extracellular (Secreted)	(Equal score to all) Unknown	No	Yes (Sec)	1	Yes	Yes (Sec)	>1.8 at window 9 and 19, final prediction = transmembrane (-0.37)	5.2	No
499	lmo2219	lmo2219	33 kDa	Foldase	32	34	36	49	36	46	35	30	31	36	41	43	0	0	0.23	0.48	0.0021	0.0054	0.0012	0.00057	38.8333	36	1.0787	Cell wall/ membrane	Extracellular (Lipid anchored)	0.49 (CY,C,E) Cytoplasmic membrane	No	Yes (Lipo)	1	Yes	Yes (Sec)	<1.8 at window 19 (-0.79)	1.6	No
500	lmo2223	lmo2223	14 kDa	Hypothetical protein	18	15	12	12	12	13	19	17	18	24	19	22	0	0	0.076	0.49	0.00072	< 0.00010	0.052	0.12	13.6667	19.8333	0.689076	Cytoplasm	Cytoplasm	2.5 (CM,E,C) Cytoplasm	No	No	0	No	No	<1.8 at window 9 and 19, final prediction = surface (-0.54)	5.2	No
501	lmo2248	lmo2248	24 kDa	Hypothetical protein	2	3	2	0	5	6	0	0	0	0	0	3	0	0	0.35	0.17	0.034	0.13	0.63	0.54	3	0.5	6	Membrane	Cytoplasm	2.5 (CM,E,C) Cytoplasm	No	No	0	No	No	<1.8 at window 9 and 19, final prediction = surface (-0.32)	5.2	No
502	lmo2256	lmo2256	19 kDa	Hypothetical protein	8	0	4	3	0	3	0	4	5	0	0	0	0	0	0.068	0.00074	0.41	0.048	0.46	0.71	3	1.5	2	Cytoplasm	Cytoplasm	2.5 (CM,E,C) Cytoplasm	No	No	0	No	No	<1.8 at window 19 (-0.14)	5.2	Yes
503	lmo2259	lmo2259	14 kDa	PTS beta-glucoside transporter subunit IIA	3	5	2	5	0	0	4	3	4	2	0	6	0	0	0.094	0.18	0.13	0.094	0.52	0.75	2.5	3.16667	0.789474	Cytoplasm	Cytoplasm	0.03 (E,C) Cytoplasm	No	No	0	No	No	<1.8 at window 9 and 19, final prediction = surface (-0.64)	1.2	No
504	lmo2272	lmo2272	8 kDa	Hypothetical protein	0	0	0	0	0	0	3	4	4	3	4	0	0	0	1	0.13	< 0.00010	0.0016	1	1	0	3	CW35	Cytoplasm	Cytoplasm	2.5 (CM,E,C) Cytoplasm	No	No	0	No	No	<1.8 at window 9 and 19, final prediction = surface (-1.08)	5.2	No
505	lmo2287	lmo2287	185 kDa	Hypothetical protein	0	2	0	0	0	0	0	0	0	0	0	0	0	0	0.22	1	0.38	1	0.88	1	0.333333	0	99-38	Secreted	Membrane	1.09 (C,CY,CM) Extracellular	No	No	4	No	No	>1.8 at window 9 and 19, final prediction = transmembrane (-0.11)	4.4	No
506	lmo2296	lmo2296	36 kDa	Phage coat protein	0	0	0	0	0	0	6	0	0	0	0	0	0	0	1	0.0082	0.0031	1	1	1	0	1	CW35	Secreted	Cytoplasm	(Equal score to all) Unknown	No	No	0	No	No	<1.8 at window 19 (-0.08)	4.4	Yes
507	lmo2334	hipB	13 kDa	Transcriptional regulator	7	7	8	6	7	9	7	7	4	3	4	4	0	0	0.37	0.047	0.24	0.29	0.24	0.29	7.33333	4.83333	1.51724	Cytoplasm	Cytoplasm	2.5 (CM,E,C) Cytoplasm	No	No	0	No	No	<1.8 at window 19 (-0.41)	3.5.2	No
508	lmo2335	fruA	66 kDa	PTS fructose transporter subunit IIABC	5	6	9	7	4	4	0	0	0	0	0	0	0	0	0.13	1	< 0.00010	0.00051	0.27	0.43	5.83333	0	99-38	Membrane	Membrane	0 Cytoplasmic membrane	Yes	No	9	No	No	>1.8 at window 9 and 19, final prediction = transmembrane (0.46)	1.2	No
509	lmo2340	lmo2340	33 kDa	Hypothetical protein	3	0	0	2	3	4	0	0	0	0	0	0	0	0	0.11	1	0.24	0.011	0.82	0.6	2	0	99-38	Cytoplasm	Cytoplasm	2.5 (CM,E,C) Cytoplasm	No	No	0	No	No	<1.8 at window 19 (0.05)	5.2	No
510	lmo2358	lmo2358	27 kDa	N-acetylglucosamine-6-phosphate isomerase	8	8	8	7	8	7	4	2	0	0	0	0	0	0	0.26	0.0082	0.027	< 0.00010	0.21	0.29	7.66667	1	7.66667	Cytoplasm	Cytoplasm	(Equal score to all) Unknown	No	No	0	No	No	<1.8 at window 19 (-0.23)	2.1.1	No
511	lmo2363	lmo2363	54 kDa	Glutamate decarboxylase	30	24	32	33	31	34	9	5	5	11	7	14	0	0	0.49	0.17	< 0.00010	0.00021	0.0036	0.0038	30.6667	8.5	3.60784	Cytoplasm	Cytoplasm	0.33 (E,C,CM) Cytoplasm	No	No	0	No	No	<1.8 at window 19 (-0.36)	2.2	Yes
512	lmo2367	pgi	50 kDa	Glucose-6-phosphate isomerase	22	18	21	21	21	17	13	11	13	14	13	16	0	0	0.19	0.45	0.5	0.34	0.018	0.035	20	13.3333	1.5	Cell wall/ membrane/ secreted	Cytoplasm	0.33 (E,C,CM) Cytoplasmic	No	No	0	No	No	>1.8 at window 9 and 19, final prediction = transmembrane (-0.30)	2.1.2	Yes
513	lmo2369	lmo2369	13 kDa	General stress protein 13	21	18	19	23	25	26	20	21	17	20	19	16	0	0	0.32	0.099	0.0065	0.28	0.022	0.015	22	18.8333	1.16814	Cytoplasm	Cytoplasm	0.03 (E,C) Cytoplasm	No	No	0	No	No	<1.8 at window 9 and 19, final prediction = surface (-0.54)	4.1	No
514	lmo2372	lmo2372	25 kDa	ABC transporter ATP-binding protein	6	6	5	10	8	9	0	0	0	0	5	4	0	0	0.19	0.0047	0.00027	0.048	0.33	0.22	7.33333	1.5	4.88889	Membrane	Cytoplasm	1.22 (CY,E,C) Cytoplasmic membrane	No	Yes (TM)	0	No	No	<1.8 at window 19 (-0.13)	1.2	No
515	lmo2373	lmo2373	11 kDa	PTS beta-glucoside transporter subunit IIB	11	9	8	12	8	9	7	8	6	10	13	10	0	0	0.39	0.23	0.3	0.021	0.16	0.19	9.5	9	1.05556	Cytoplasm	Membrane	0.33 (E,C,CM) Cytoplasm	No	Yes (Sec)	0	Yes	Yes (Sec)	<1.8 at window 19 (0.12)	1.2	No
516	lmo2376	lmo2376	21 kDa	Peptidyl-prolyl cis-trans isomerase	16	14	15	16	19	15	13	16	13	21	19	19	0	0	0.46	0.29	0.036	0.0016	0.052	0.058	15.8333	16.8333	0.940594	Cytoplasm	Cytoplasm	0.03 (E,C) Cytoplasmic	No	No	0	No	No	<1.8 at window 9 and 19, final prediction = surface (-0.33)	3.9	Yes
517	lmo2385	lmo2385	13 kDa	Hypothetical protein	3	4	6	4	6	8	2	0	0	4	0	5	0	0	0.38	0.066	0.037	0.32	0.43	0.36	5.16667	1.83333	2.81818	Cytoplasm	Cytoplasm	2.5 (CM,E,C) Cytoplasm	No	No	0	No	No	<1.8 at window 9 and 19, final prediction = surface (0.11)	5.2	No
518	lmo2389	lmo2389	44 kDa	NADH dehydrogenase	6	6	9	8	12	10	3	0	2	4	2	3	0	7	0.27	0.34	0.032	0.022	0.0015	0.0037	8.5	2.33333	3.64286	Membrane	Cytoplasm	1.22 (CY,E,C) Cytoplasmic membrane	No	No	0	No	No	<1.8 at window 19 (-0.13)	1.4	No
519	lmo2391	lmo2391	23 kDa	Hypothetical protein	21	28	23	27	30	30	13	14	14	14	15	14	0	0	0.42	0.27	0.37	0.072	0.0089	0.0071	26.5	14	1.89286	Membrane	Cytoplasm	2.5 (CM,E,C) Cytoplasm	No	No	0	No	No	<1.8 at window 9 and 19, final prediction = surface (-0.29)	5.2	No
520	lmo2411	lmo2411	53 kDa	Hypothetical protein	0	3	0	4	5	4	0	0	0	0	0	0	0	0	0.022	1	0.24	0.0014	0.82	0.48	2.66667	0	99-38	Membrane	Cytoplasm	(Equal score to all) Unknown	No	No	0	No	No	<1.8 at window 9 and 19, final prediction = surface (-0.41)	5.2	No
521	lmo2412	lmo2412	16 kDa	Hypothetical protein	0	0	3	0	4	0	3	4	0	0	0	0	0	0	0.58	0.0037	0.043	0.13	0.82	0.8	1.16667	1.16667	1	Cytoplasm	Cytoplasm	2.5 (CM,E,C) Cytoplasm	No	No	0	No	No	<1.8 at window 9 and 19, final prediction = surface (-0.51)	5.2	No
522	lmo2414	lmo2414	48 kDa	Aminotransferase	5	12	11	13	7	10	0	0	0	0	0	0	0	0	0.44	1	< 0.00010	< 0.00010	0.16	0.18	9.66667	0	99-38	Cell wall/membrane	Cytoplasm	2.5 (CM,E,C) Cytoplasm	No	No	0	No	No	<1.8 at window 19 (-0.23)	2.2	No
523	lmo2415	lmo2415	29 kDa	ABC transporter ATP-binding protein	6	6	6	6	6	6	0	0	0	0	0	3	0	0	0.39	0.17	0.00017	0.012	0.31	0.36	6	0.5	12	Cell wall	Cytoplasmic	0.03 (E,C) Cytoplasm	No	No	0	No	No	<1.8 at window 9 and 19, final prediction = surface (-0.28)	1.2	No
524	lmo2425	lmo2425	14 kDa	Glycine cleavage system protein H	4	6	7	11	9	9	4	7	4	7	7	7	0	0	0.13	0.42	0.2	0.42	0.33	0.19	7.66667	6	1.27778	Secreted	Cytoplasmic	(Equal score to all) Unknown	No	No	0	No	No	<1.8 at window 19 (-0.22)	2.2	Yes
525	lmo2426	lmo2426	14 kDa	Hypothetical protein	18	17	15	19	18	18	7	7	8	13	10	11	0	0	0.44	0.24	0.11	0.43	0.038	0.044	17.5	9.33333	1.875	Cytoplasm	Cytoplasm	(Equal score to all) Unknown	No	No	0	No	No	<1.8 at window 9 and 19, final prediction = surface (-0.69)	5.2	No
526	lmo2432	lmo2432	6 kDa	Hypothetical protein	0	0	0	0	0	0	6	6	6	5	0	7	0	0	1	0.069	< 0.00010	< 0.00010	1	1	0	5	CW35	Cytoplasm	Cytoplasm	(Equal score to all) Unknown	No	No	0	No	No	<1.8 at window 9 and 19, final prediction = surface (-0.89)	6	No
527	lmo2455	eno	46 kDa	Phosphopyruvate hydratase	80	91	88	103	101	111	49	51	51	75	79	79	0	0	0.29	0.015	0.29	0.094	< 0.00010	< 0.00010	95.6667	64	1.49479	Cell wall/ membrane/ secreted	Cytoplasm	0.03 (E,C) Cytoplasm	No	No	0	No	No	<1.8 at window 19 (-0.24)	2.1.2	No
528	lmo2456	pgm	56 kDa	Phosphoglyceromutase	48	46	51	55	50	53	25	32	28	43	51	42	0	0	0.32	0.031	0.37	0.013	< 0.00010	0.00012	50.5	36.8333	1.37104	Membrane	Cytoplasm	0.03 (E,C) Cytoplasm	No	No	0	No	No	<1.8 at window 19 (-0.34)	2.1.2	No
529	lmo2457	tpiA	27 kDa	Triosephosphate isomerase	32	31	32	35	33	32	27	26	22	29	27	31	7	2	0.28	0.39	0.068	0.034	0.21	0.15	32.5	27	1.2037	Cell wall	Cytoplasm	0.03 (E,C) Cytoplasm	No	No	0	No	No	<1.8 at window 19 (-0.10)	2.1.2	No
530	lmo2458	pgk	42 kDa	Phosphoglycerate kinase	59	63	58	68	69	62	26	28	30	47	46	42	0	0	0.35	0.03	0.017	0.41	< 0.00010	< 0.00010	63.1667	36.5	1.73059	Cell wall/ membrane/ secreted	Cytoplasm	0.03 (E,C) Cytoplasm	No	No	0	No	No	<1.8 at window 19 (-0.05)	2.1.2	No
531	lmo2459	gap	36 kDa	Glyceraldehyde-3-phosphate dehydrogenase	58	57	53	76	78	74	31	30	28	48	44	43	14	14	0.062	0.068	0.13	0.18	< 0.00010	0.00046	66	37.3333	1.76786	Cell wall/membrane/secreted	Cytoplasm	0.03 (E,C) Cytoplasm	No	No	0	No	No	<1.8 at window 9 and 19, final prediction = surface (-0.12)	2.1.2	Yes
532	lmo2462	lmo2462	35 kDa	dipeptidases	2	0	4	4	3	3	0	0	0	0	0	0	0	0	0.32	1	0.055	0.0064	0.68	0.57	2.66667	0	99-38	Cytoplasm	Cytoplasm	2.5 (CM,E,C) Cytoplasm	No	No	0	No	No	<1.8 at window 19 (-0.24)	2.2	No
533	lmo2468	clpP	22 kDa	ATP-dependent Clp protease proteolytic subunit	14	13	11	11	12	10	7	9	9	8	12	8	0	0	0.14	0.42	0.45	0.19	0.083	0.15	11.8333	8.83333	1.33962	Membrane	Cytoplasmic	0.33 (E,CW,CM) Cytoplasm	No	No	0	No	No	<1.8 at window 19 (-0.07)	4.1	No
534	lmo2471	lmo2471	37 kDa	NADPH dehydrogenase	2	0	0	0	3	2	0	0	0	0	0	0	0	0	0.29	1	0.38	0.08	0.88	0.75	1.16667	0	99-38	Cytoplasm	Cytoplasm	2.5 (CM,E,C) Cytoplasm	No	No	0	No	No	<1.8 at window 19 (-0.12)	1.4	No
535	lmo2475	lmo2475	64 kDa	Phosphoglucomutase	4	0	3	9	6	5	0	0	0	0	0	0	0	0	0.024	1	0.034	< 0.00010	0.63	0.32	4.5	0	99-38	Cytoplasm	Cytoplasm	2.5 (CM,E,C) Cytoplasm	No	No	0	No	No	<1.8 at window 19 (-0.30)	2.1.1	No
536	lmo2477	galE	36 kDa	UDP-glucose 4-epimerase	0	0	0	0	0	0	3	6	4	7	5	0	0	0	1	0.3	< 0.00010	< 0.00010	1	1	0	4.16667	CW35	Cytoplasm	Cytoplasm	2.5 (CM,E,C) Cytoplasm	No	No	0	No	Yes (Sec)	<1.8 at window 19 (-0.26)	2.1.1	Yes
537	lmo2478	trxB	34 kDa	thioredoxin reductase	0	0	0	0	0	8	0	0	0	0	0	0	0	0	0.0068	1	1	0.017	1	0.63	1.33333	0	99-38	Cytoplasm	Cytoplasm	0.03 (E,C) Cytoplasm	No	No	1	No	No	<1.8 at window 19 (-0.15)	1.4	No
538	lmo2487	lmo2487	47 kDa	Hypothetical protein	7	7	8	6	5	6	0	3	0	0	0	3	0	0	0.14	0.56	0.0039	0.017	0.24	0.38	6.5	1	6.5	Cytoplasm	Cytoplasm	2.5 (CM,E,C) Cytoplasm	No	No	0	No	No	<1.8 at window 19 (-0.72)	5.2	No
539	lmo2488	uvrA	106 kDa	Excinuclease ABC (subunit A)	8	0	0	15	6	8	0	0	0	0	0	0	0	0	0.0016	1	0.021	< 0.00010	0.59	0.19	6.16667	0	99-38	Secreted	Cytoplasm	2.5 (CM,E,C) Cytoplasm	No	No	0	No	No	<1.8 at window 19 (-0.40)	3.2	No
540	lmo2489	uvrB	76 kDa	excinuclease ABC (subunit B)	0	0	0	3	0	3	0	0	0	0	0	0	0	0	0.024	1	1	0.048	1	0.71	1	0	99-38	Cytoplasm	Cytoplasm	0.03 (E,C) Cytoplasm	No	No	0	No	No	<1.8 at window 19 (-0.44)	3.2	No
541	lmo2493	lmo2493	12 kDa	Transcriptional regulator	6	7	5	7	6	10	0	3	3	4	0	0	0	0	0.44	0.26	0.13	0.005	0.31	0.27	6.83333	1.66667	4.1	Cytoplasm	Cytoplasm	2.5 (CM,E,C) Cytoplasm	No	No	0	No	No	<1.8 at window 9 and 19, final prediction = surface (-0.50)	3.5.2	No
542	lmo2505	spl	43 kDa	Peptidoglycan lytic protein P45	0	0	0	0	0	0	0	0	0	0	0	0	21	2	1	1	1	1	< 0.00010	< 0.00010	0	0	NA	Cell wall/membrane/secreted	Extracellular (Secreted)	0.27 (C,CM) Extracellular	No	Yes (Sec)	1	Yes	Yes (Sec)	<1.8 at window 19 (-0.55)	1.1	No
543	lmo2510	secA	95 kDa	Translocase binding subunit (ATPase)	11	12	11	20	15	15	0	0	0	0	0	0	0	0	0.16	1	< 0.00010	< 0.00010	0.11	0.058	14	0	99-38	Membrane	Cytoplasm	0.03 (EC) Cytoplasm	No	No	0	No	No	<1.8 at window 19 (-0.46)	1.6	No
544	lmo2511	lmo2511	22 kDa	Hypothetical protein	13	14	13	13	11	12	9	9	5	13	15	13	0	0	0.16	0.094	0.44	0.011	0.073	0.13	12.6667	10.6667	1.1875	Cell wall	Cytoplasm	2.5 (CM,E,C) Cytoplasm	No	No	0	No	No	<1.8 at window 19 (-0.74)	5.2	No
545	lmo2515	degU	26 kDa	Two-component response regulator	7	10	8	10	7	11	4	0	0	4	3	3	0	0	0.51	0.17	0.0038	0.062	0.19	0.2	8.83333	2.33333	3.78571	Cytoplasm	Cytoplasm	0.03 (EC) Cytoplasm	No	No	0	No	No	<1.8 at window 19 (-0.11)	3.5.2	Yes
546	lmo2518	lmo2518	39 kDa	Transcriptional regulator	3	3	5	8	9	8	0	0	0	0	0	0	0	0	0.04	1	0.005	< 0.00010	0.49	0.24	6	0	99-38	Membrane/secreted	Membrane	0.32 (C,E) Cytoplasmic membane	No	Yes (TM)	1	No	Yes (TM)	>1.8 at window 9 and 19, final prediction = transmembrane (-0.43)	3.5.2	No
547	lmo2525	mbl	36 kDa	Rod shape-determining protein MreB	6	6	4	8	8	8	0	0	0	2	0	2	0	0	0.26	0.092	0.00045	0.0035	0.35	0.26	6.66667	0.666667	10	Cell wall/membrane	Cytoplasm	0.03 (EC) Cytoplasm	No	No	0	No	No	<1.8 at window 19 (0.08)	1.1	No
548	lmo2526	murA	46 kDa	UDP-N-acetylglucosamine 1-carboxyvinyltransferase	0	0	0	3	0	0	0	0	0	0	0	0	0	0	0.15	1	1	0.22	1	0.84	0.5	0	99-38	Cytoplasm	Cytoplasm	2.5 (CM,E,C) Cytoplasm	No	No	0	No	No	<1.8 at window 19 (0.16)	1.1	No
549	lmo2528	atpC	15 kDa	ATP synthase F0F1 subunit epsilon	21	19	16	22	21	19	14	11	15	20	25	25	0	0	0.44	0.043	0.28	0.0013	0.026	0.029	19.6667	18.3333	1.07273	Membrane	Cytoplasm	2.5 (CM,E,C) Cytoplasm	No	No	0	No	No	<1.8 at window 9 and 19, final prediction = surface (-0.29)	1.4	No
550	lmo2529	atpD	52 kDa	ATP synthase F0F1 subunit beta	30	29	28	37	42	37	13	15	13	17	17	18	0	0	0.17	0.48	0.086	0.012	0.0033	0.0013	33.8333	15.5	2.1828	Cell wall/ membrane	Cytoplasm	1.22 (CY,E,C) Cytoplasmic membrane	No	No	0	No	No	<1.8 at window 19 (-0.13)	1.4	No
551	lmo2530	atpG	32 kDa	ATP synthase F0F1 subunit gamma	0	6	5	4	4	4	3	0	3	2	2	0	0	0	0.53	0.26	0.51	0.17	0.49	0.51	3.83333	1.66667	2.3	Membrane	Cytoplasm	2.5 (CM,E,C) Cytoplasm	No	No	0	No	No	<1.8 at window 19 (-0.26)	1.4	No
552	lmo2531	atpA	55 kDa	ATP synthase F0F1 subunit alpha	40	39	39	43	41	42	22	21	21	23	24	27	0	0	0.29	0.39	0.22	0.24	0.00043	0.00076	40.6667	23	1.76812	Cell wall/ membrane	Cytoplasm	0.03 (E,C) Cytoplasmic	No	No	0	No	No	<1.8 at window 19 (-0.11)	1.4	No
553	lmo2532	atpH	20 kDa	ATP synthase F0F1 subunit delta	16	11	14	13	13	16	9	9	8	8	10	6	0	0	0.33	0.19	0.51	0.34	0.068	0.092	13.8333	8.33333	1.66	Membrane	Cytoplasm	(Equal score to all) Unknown	No	No	0	No	No	<1.8 at window 19 (-0.28)	1.4	No
554	lmo2533	atpF	19 kDa	ATP synthase F0F1 subunit B	4	6	6	8	6	5	0	4	2	3	3	0	0	0	0.54	0.47	0.2	0.078	0.35	0.34	5.83333	2	2.91667	Membrane	Membrane	1.22 (CY,E,C) Cytoplasmic membrane	No	Yes (TM)	1	No	No	>1.8 at window 9 and 19, final prediction = transmembrane (-0.42)	1.4	No
555	lmo2538	upp	23 kDa	Uracil phosphoribosyltransferase	18	16	17	30	27	27	18	14	13	20	20	21	4	4	0.027	0.34	0.052	0.31	0.032	0.14	22.5	17.6667	1.27358	Cytoplasm	Cytoplasm	2.5 (CM,E,C) Cytoplasm	No	No	0	No	No	>1.8 at window 9 and 19, final prediction = transmembrane (-0.03)	2.3	No
556	lmo2539	glyA	45 kDa	Serine hydroxymethyltransferase	4	5	5	0	3	3	0	0	0	0	0	0	0	0	0.029	1	0.0012	0.048	0.4	0.71	3.33333	0	99-38	Membrane	Cytoplasm	0.03 (E,C) Cytoplasm	No	No	0	No	No	<1.8 at window 19 -0.09	2.2	No
557	lmo2543	prfA	41 kDa	Peptide chain release factor 1	5	4	3	7	7	5	0	0	0	0	0	0	0	0	0.25	1	0.0031	< 0.00010	0.46	0.34	5.16667	0	99-38	Cytoplasm	Cytoplasm	0 Cytoplasm	No	No	0	No	No	<1.8 at window 9 and 19, final prediction = surface (-0.78)	3.7.5	Yes
558	lmo2546	thrC	37 kDa	threonine synthase	0	0	0	3	2	0	0	0	0	0	0	0	0	0	0.044	1	1	0.08	1	0.75	0.833333	0	99-38	Cytoplasm	Cytoplasm	2.5 (CM,E,C) Cytoplasm	No	No	0	No	No	<1.8 at window 9 and 19, final prediction = surface (-0.06)	2.2	Yes
559	lmo2547	hom	46 kDa	Homoserine dehydrogenase	0	0	0	0	3	0	0	0	0	0	0	0	0	0	0.15	1	1	0.22	1	0.84	0.5	0	99-38	Cytoplasm	Cytoplasm	2.5 (CM,E,C) Cytoplasm	No	Yes (TM)	0	No	No	<1.8 at window 19 -0.07	2.2	No
560	lmo2548	rpmE2	9 kDa	Ribosomal protein L31	26	26	26	26	30	29	28	26	29	32	36	34	0	0	0.38	0.53	0.0004	< 0.00010	0.006	0.0079	27.1667	30.8333	0.881081	Cytoplasm	Cytoplasm	No equal score (CY,E,C) Unknown	No	No	0	No	No	<1.8 at window 9 and 19, final prediction = surface (-0.86)	3.7.1	No
561	lmo2550	mtrA	36 kDa	Glycosyl transferase	0	4	0	0	0	0	0	0	0	0	0	0	0	0	0.046	1	0.15	1	0.77	1	0.666667	0	99-38	Membrane/secreted	Membrane	1.22 (CY,E,C) Cytoplasmic membrane	Yes	No	2	No	No	>1.8 at window 9 and 19, final prediction = transmembrane (-0.14)	1.1	No
562	lmo2556	fbaA	30 kDa	Fructose-1,6-bisphosphate aldolase	49	44	50	60	54	60	33	32	30	45	40	34	0	0	0.35	0.47	0.32	0.39	< 0.00010	< 0.00010	52.8333	35.6667	1.48131	Cell wall	Cytoplasm	2.5 (CM,E,C) Cytoplasm	No	No	0	No	No	<1.8 at window 19 (-0.03)	2.1.1	No
563	lmo2558	ami	102 kDa	Autolysin, amidase	71	68	76	62	75	70	0	3	3	0	0	0	0	4	0.033	0.0082	< 0.00010	< 0.00010	0.0015	0.0081	70.3333	1	70.3333	Secreted	Extracellular (Secreted)	0.02 (C) Extracellular	No	Yes (Sec)	1	Yes	Yes (Sec)	<1.8 at window 19 (-0.48)	1.8	Yes
564	lmo2559	pyrG	60 kDa	CTP synthase	16	14	17	18	19	21	9	6	8	6	5	6	4	0	0.41	0.074	0.21	0.0014	0.41	0.45	17.5	6.66667	2.625	Cytoplasm	Cytoplasm	2.5 (CM,E,C) Cytoplasm	No	Yes (TM)	0	No	Yes (Sec)	<1.8 at window 19 (-0.29)	2.3	No
565	lmo2560	RpoE	21 kDa	DNA-directed RNA polymerase subunit delta	6	6	6	8	7	8	5	4	4	7	4	4	0	0	0.44	0.51	0.4	0.56	0.31	0.27	6.83333	4.66667	1.46429	Cytoplasm	Cytoplasm	2.5 (CM,E,C) Cytoplasm	No	No	0	No	No	<1.8 at window 19 (-0.89)	3.5.3	Yes
566	lmo2561	argS	63 kDa	arginyl tRNA synthetase	0	0	0	3	0	0	0	0	0	0	0	0	0	0	0.15	1	1	0.22	1	0.84	0.5	0	99-38	Membrane	Cytoplasm	Cytoplasm	No	No	0	No	No	<1.8 at window 19 (-0.33)	3.7.2	Yes
567	lmo2564	lmo2564	7 kDa	4-oxalocrotonate isomerase	9	10	5	7	6	7	9	7	10	6	7	7	0	0	0.17	0.075	0.033	0.12	0.21	0.32	7.33333	7.66667	0.956522	Cytoplasm	Cytoplasm	(Equal score to all) Unknown	No	No	0	No	No	<1.8 at window 9 and 19, final prediction = surface (-0.39)	2.1.1	No
568	lmo2572	lmo2572	20 kDa	Dihydrofolate Reductase, chain A	0	0	0	4	2	0	0	0	0	0	0	0	0	0	0.024	1	1	0.048	1	0.71	1	0	99-38	Cytoplasm	Cytoplasm	2.5 (CM,E,C) Cytoplasm	Yes	No	0	No	Yes (TM)	<1.8 at window 19 (-0.20)	2.5	No
569	lmo2577	lmo2577	30 kDa	Hypothetical protein	0	0	0	2	2	3	0	0	0	0	0	0	0	0	0.013	1	1	0.029	1	0.67	1.16667	0	99-38	Cytoplasm	Cytoplasm	2.5 (CM,E,C) Cytoplasm	No	No	0	No	No	<1.8 at window 19 (0.05)	5.2	No
570	lmo2579	lmo2579	11 kDa	Hypothetical protein	3	3	0	3	3	0	0	0	0	0	0	0	0	0	0.51	1	0.055	0.048	0.68	0.71	2	0	99-38	Cytoplasm	Extracellular (Secreted)	2.5 (CM,E,C) Cytoplasm	No	No	0	No	No	<1.8 at window 19 (0.04)	5.2	No
571	lmo2596	rpsI	14 kDa	30S ribosomal protein S9	0	0	0	10	8	7	0	0	0	0	0	0	4	13	< 0.00010	1	1	< 0.00010	< 0.00010	< 0.00010	4.16667	0	99-38	Membrane	Cytoplasm	0.33 (E,C,CM) Cytoplasm	Yes	No	0	No	No	<1.8 at window 9 and 19, final prediction = surface (-0.48)	3.7.1	No
572	lmo2597	rplM	16 kDa	50S ribosomal protein L13	32	25	32	33	33	30	20	22	23	21	23	22	4	20	0.34	0.16	0.18	0.42	< 0.00010	< 0.00010	30.8333	21.8333	1.41221	Membrane	Cytoplasm	(Equal score to all) Unknown	No	No	0	No	No	<1.8 at window 9 and 19, final prediction = surface (-0.60)	3.7.1	No
573	lmo2605	rplQ	15 kDa	50S ribosomal protein L17	13	14	17	16	12	13	6	10	9	9	9	12	4	8	0.19	0.52	0.42	0.37	0.00016	< 0.00010	14.1667	9.16667	1.54545	Cell wall/ membrane	Cytoplasm	0.03 (E,C) Cytoplasm	No	No	0	No	No	<1.8 at window 9 and 19, final prediction = surface (-0.52)	3.7.1	No
574	lmo2606	rpoA	35 kDa	RNA polymerase subunit alpha	13	15	15	18	15	14	0	3	4	6	7	8	0	0	0.44	0.025	0.00016	0.085	0.06	0.069	15	4.66667	3.21429	Cell wall	Cytoplasm	0.03 (E,C) Cytoplasm	No	No	0	No	No	<1.8 at window 9 and 19, final prediction = surface (-0.27)	3.5.3	No
575	lmo2607	rpsK	14 kDa	30S ribosomal protein S11	8	3	4	0	2	0	10	9	6	3	4	0	0	6	0.00043	0.00013	0.0016	0.024	0.0015	< 0.00010	2.83333	5.33333	0.53125	Cytoplasm	Cytoplasm	0.33 (E,C,CM) Cytoplasm	No	No	0	No	No	<1.8 at window 9 and 19, final prediction = surface (-0.49)	3.7.1	No
576	lmo2608	rpsM	14 kDa	30S ribosomal protein S13	5	4	3	7	7	6	3	0	0	0	4	0	8	14	0.2	0.61	0.11	0.014	< 0.00010	< 0.00010	5.33333	1.16667	4.57143	Cytoplasm	Cytoplasm	0.03 (E,C) Cytoplasm	No	No	0	No	No	<1.8 at window 19 (-0.75)	3.7.1	No
577	lmo2610	infA	8 kDa	Translation initiation factor IF-1	10	7	8	14	11	9	8	10	11	7	9	5	0	0	0.31	0.043	0.015	0.47	0.19	0.14	9.83333	8.33333	1.18	Cytoplasm	Cytoplasm	0 Cytoplasm	No	No	0	No	No	<1.8 at window 9 and 19, final prediction = surface (-0.19)	3.7.3	No
578	lmo2611	adk	24 kDa	Adenylate kinase	21	27	29	30	27	26	15	16	14	14	18	20	0	0	0.36	0.42	0.42	0.43	0.0064	0.0089	26.6667	16.1667	1.64948	Cytoplasm	Cytoplasm	0.03 (E,C) Cytoplasm	No	No	0	No	No	<1.8 at window 19 (-0.59)	2.3	No
579	lmo2613	rplO	16 kDa	50S ribosomal protein L15	9	11	13	15	14	14	10	9	10	12	9	7	12	21	0.34	0.22	0.11	0.53	< 0.00010	< 0.00010	12.6667	9.5	1.33333	Membrane	Cytoplasm	(Equal score to all) Unknown	No	No	0	No	No	<1.8 at window 19 (-0.67)	3.7.1	No
580	lmo2614	rpmD	6 kDa	50S ribosomal protein L30	32	31	35	33	36	34	35	30	31	28	31	33	0	3	0.27	0.051	0.00092	0.02	0.11	0.16	33.5	31.3333	1.06915	Cytoplasm	Cytoplasm	0.33 (E,C,CM) Cytoplasm	No	No	0	No	No	<1.8 at window 9 and 19, final prediction = surface (-0.19)	3.7.1	No
581	lmo2615	rpsE	17 kDa	30S ribosomal protein S5	32	24	33	31	26	29	23	24	25	26	24	28	14	10	0.13	0.25	0.054	0.024	< 0.00010	< 0.00010	29.1667	25	1.16667	Membrane	Cytoplasm	0.03 (E,C) Cytoplasm	No	No	0	No	No	<1.8 at window 19 (-0.05)	3.7.1	No
582	lmo2616	rplR	13 kDa	50S ribosomal protein L18	18	15	20	26	22	20	16	17	17	13	17	17	8	6	0.32	0.11	0.021	0.43	< 0.00010	0.00015	20.1667	16.1667	1.24742	Cell wall	Cytoplasm	0.03 (E,C) Cytoplasm	No	No	0	No	No	<1.8 at window 9 and 19, final prediction = surface (-0.57)	3.7.1	No
583	lmo2617	rplF	19 kDa	50S ribosomal protein L6	59	65	55	69	64	55	41	34	31	46	40	43	15	16	0.19	0.5	0.38	0.38	< 0.00010	< 0.00010	61.1667	39.1667	1.5617	Cytoplasm	Membrane	Equal score of 3.33 (C,CM,E) Unknown	No	No	0	Yes	Yes (Sec)	<1.8 at window 19 (-0.50)	3.7.1	No
584	lmo2618	rpsH	15 kDa	30S ribosomal protein S8	42	46	44	45	43	46	34	30	33	52	43	51	0	8	0.16	0.067	0.11	< 0.00010	0.47	0.53	44.3333	40.5	1.09465	Cell wall/membrane	Cytoplasm	0.03 (E,C) Cytoplasm	No	No	0	No	No	<1.8 at window 19 (-0.13)	3.7.1	No
585	lmo2619	rpsN	7 kDa	30S ribosomal protein S14	0	0	0	0	0	0	0	0	0	0	0	0	0	3	1	1	1	1	0.00025	0.00017	0	0	NA	Cytoplasm	Cytoplasm	0.33 (E,C,CM) Cytoplasm	No	No	0	No	No	<1.8 at window 9 and 19, final prediction = surface (-0.61)	3.7.1	No
586	lmo2620	rplE	20 kDa	50S ribosomal protein L5	69	66	68	74	74	65	40	36	33	55	60	58	0	13	0.17	0.02	0.12	0.022	0.5	0.48	69.3333	47	1.47518	Membrane	Cytoplasm	2.5 (CM,E,C) Cytoplasm	No	No	0	No	No	<1.8 at window 9 and 19, final prediction = surface (-0.20)	3.7.1	No
587	lmo2621	rplX	11 kDa	50S ribosomal protein L24	8	7	8	7	7	8	3	5	4	4	3	6	8	28	0.31	0.45	0.38	0.45	< 0.00010	< 0.00010	7.5	4.16667	1.8	Cell wall	Cytoplasm	0.03 (E,C) Cytoplasm	No	No	0	No	No	<1.8 at window 9 and 19, final prediction = surface (-0.55)	3.7.1	No
588	lmo2622	rplN	13 kDa	50S ribosomal protein L14	41	41	41	40	38	44	39	43	43	43	42	45	15	15	0.13	0.1	< 0.00010	< 0.00010	< 0.00010	< 0.00010	40.8333	42.5	0.960784	Cytoplasm	Cytoplasm	0.33 (E,C,CM) Cytoplasm	No	No	0	No	No	<1.8 at window 19 -0.21	3.7.1	No
589	lmo2623	rpsQ	10 kDa	30S ribosomal protein S17	16	20	16	18	15	15	12	14	12	13	16	19	0	12	0.15	0.49	0.25	0.026	0.0006	< 0.00010	16.6667	14.3333	1.16279	Cell wall	Cytoplasm	0.03 (E,C) Cytoplasm	No	No	0	No	No	<1.8 at window 9 and 19, final prediction = surface (-0.58)	3.7.1	No
590	lmo2624	rpmC	7 kDa	50S ribosomal protein L29	23	19	22	23	18	20	25	26	28	19	15	19	0	0	0.16	0.00038	< 0.00010	0.083	0.015	0.031	20.8333	22	0.94697	Cytoplasm	Cytoplasm	0.03 (E,C) Cytoplasm	No	No	0	No	No	<1.8 at window 9 and 19, final prediction = surface (-0.69)	3.7.1	No
591	lmo2625	rplP	16 kDa	50S ribosomal protein L16	0	0	0	0	0	5	0	0	0	0	0	0	0	12	0.044	1	1	0.08	< 0.00010	< 0.00010	0.833333	0	99-38	Cytoplasm	Cytopalsm	0.03 (E,C) Cytoplasm	No	No	0	No	No	<1.8 at window 9 and 19, final prediction = surface (-0.51)	3.7.1	Yes
592	lmo2626	rpsC	25 kDa	30S ribosomal protein S3	57	56	49	59	54	54	32	35	33	38	39	41	22	40	0.16	0.41	0.52	0.3	< 0.00010	< 0.00010	54.8333	36.3333	1.50917	Membrane	Cytoplasm	0.03 (E,C) Cytoplasm	No	No	0	No	No	<1.8 at window 9 and 19, final prediction = surface (-0.55)	3.7.1	No
593	lmo2627	rplV	13 kDa	50S ribosomal protein L22	31	30	25	29	29	31	27	25	23	26	28	26	0	17	0.25	0.21	0.019	0.026	0.00025	< 0.00010	29.1667	25.8333	1.12903	Membrane	Cytoplasm	0.03 (E,C) Cytoplasm	No	No	0	No	No	<1.8 at window 9 and 19, final prediction = Surface (-0.13)	3.7.1	No
594	lmo2628	rpsS	10 kDa	30S ribosomal protein S19	44	41	35	29	30	30	32	34	32	33	29	33	5	11	0.00086	0.057	0.025	0.00067	0.012	0.00021	34.8333	32.1667	1.0829	Cytoplasm	Cytoplasm	0.33 (E,C,CM) Cytoplasm	No	No	0	No	No	<1.8 at window 9 and 19, final prediction = surface (-0.78)	3.7.1	No
595	lmo2629	rplB	31 kDa	50S ribosomal protein L2	0	0	0	0	4	4	0	0	0	0	0	0	0	4	0.0068	1	1	0.017	< 0.00010	0.0032	1.33333	0	99-38	Cell wall/membrane/secreted	Cytoplasm	(Equal score to all) Unknown	No	No	0	No	No	<1.8 at window 9 and 19, final prediction = surface (-0.78)	3.7.1	Yes
596	lmo2630	rplW	11 kDa	50S ribosomal protein L23	45	49	45	47	47	39	39	43	42	47	49	49	0	12	0.066	0.37	0.0019	< 0.00010	0.25	0.11	45.3333	44.8333	1.01115	Cytoplasm	Cytoplasm	0.33 (E,C,CM) Cytoplasm	No	No	0	No	No	<1.8 at window 9 and 19, final prediction = surface (-0.55)	3.7.1	No
597	lmo2631	rplD	23 kDa	50S ribosomal protein L4	17	17	14	20	19	23	12	10	11	13	17	16	7	13	0.32	0.33	0.36	0.3	< 0.00010	< 0.00010	18.3333	13.1667	1.39241	Membrane/secreted	Cytoplasm	2.5 (CM,E,C) Cytoplasm	No	No	0	No	No	<1.8 at window 19 (-0.26)	3.7.1	No
598	lmo2632	rplC	23 kDa	50S ribosomal protein L3	20	18	18	21	25	29	9	16	14	14	16	17	14	25	0.23	0.51	0.32	0.43	< 0.00010	< 0.00010	21.8333	14.3333	1.52326	Cell wall/membrane	Cytoplasm	0.03 (E,C) Cytoplasm	No	No	0	No	No	<1.8 at window 19 (-0.39)	3.7.1	No
599	lmo2633	rpsJ	12 kDa	30S ribosomal protein S10	27	29	29	27	30	31	28	26	28	34	37	32	5	10	0.26	0.47	0.0027	< 0.00010	0.0015	0.00053	28.8333	30.8333	0.935135	Cell wall	Cytoplasm	0.33 (E,C,CM) Cytoplasm	No	No	0	No	No	<1.8 at window 9 and 19, final prediction = surface (-0.48)	3.7.1	No
600	lmo2637	lmo2637	33 kDa	Hypothetical protein	49	54	53	59	60	63	90	88	86	84	88	78	0	0	0.49	0.0017	< 0.00010	< 0.00010	< 0.00010	< 0.00010	56.3333	85.6667	0.657588	Cell wall	Extracellular (Lipid anchored)	(Equal score to all) Unknown	No	Yes (Lipo)	0	Yes	Yes (Sec)	>1.8 at window 9 and 19, final prediction = transmembrane (-0.78)	1.8	Yes
601	lmo2638	lmo2638	70 kDa	NADH dehydrogenase	23	23	19	28	22	23	0	4	2	4	7	4	0	0	0.47	0.098	< 0.00010	< 0.00010	0.014	0.016	23	3.5	6.57143	Cell wall/membrane	Membrane	0.01 (CY) Cytoplasmic membrane	No	No	3	No	Yes (Sec)	>1.8 at window 9 and 19, final prediction = transmembrane (-0.1)	1.4	Yes
602	lmo2650	lmo2650	10 kDa	MFS transporter	0	3	0	0	0	4	4	6	6	10	9	8	0	0	0.58	0.2	< 0.00010	< 0.00010	0.82	0.8	1.16667	7.16667	0.162791	Cytoplasm	Cytoplasm	(Equal score to all) Unknown	No	No	0	No	No	<1.8 at window 19 (0.32)	1.2	No
603	lmo2653	tufA	43 kDa	Elongation factor Tu	88	83	86	99	97	95	67	68	59	84	85	89	42	23	0.42	0.21	0.021	0.00028	< 0.00010	< 0.00010	91.3333	75.3333	1.21239	Cell wall/ membrane/ secreted	Cytoplasm	0 Cytoplasm	No	No	0	No	No	<1.8 at window 19 (-0.27)	3.7.4	No
604	lmo2654	fus	77 kDa	Elongation factor G	59	58	59	87	93	81	33	27	30	59	57	60	5	13	0.0057	0.00015	0.076	0.42	0.067	0.28	72.8333	44.3333	1.64286	Cell wall/membrane	Cytoplasm	0 Cytoplasm	No	No	0	No	No	<1.8 at window 19 (-0.34)	3.7.4	No
605	lmo2655	rpsG	18 kDa	30S ribosomal protein S7	28	25	30	29	27	27	23	23	27	25	25	21	8	14	0.2	0.093	0.018	0.062	< 0.00010	< 0.00010	27.6667	24	1.15278	Cell wall	Cytoplasm	2.5 (CM,E,C) Cytoplasm	No	No	0	No	No	<1.8 at window 19 (-0.55)	3.7.1	No
606	lmo2656	rpsL	15 kDa	30S ribosomal protein S12	0	0	0	0	0	0	0	0	0	0	0	0	8	19	1	1	1	1	< 0.00010	< 0.00010	0	0	NA	Cell wall/membrane	Cytoplasm	0.03 (E,C) Cytoplasm	No	No	0	No	No	<1.8 at window 9 and 19, final prediction = surface (-0.76)	3.7.1	No
607	lmo2657	lmo2657	53 kDa	Deoxyguanosinetriphosphate triphosphohydrolase	3	3	3	5	0	4	0	0	0	0	0	0	0	0	0.47	1	0.013	0.011	0.55	0.6	3	0	99-38	Cytoplasm	Cytoplasm	2.5 (CM,E,C) Cytoplasm	No	No	0	No	No	<1.8 at window 19 (-0.41)	2.3	No
608	lmo2662	lmo2662	16 kDa	ribose 5-phosphate epimerase	0	0	0	0	0	0	0	2	0	0	0	0	0	0	1	0.2	0.15	1	1	1	0	0.333333	CW35	Cytoplasm	Cytoplasm	2.5 (CM,E,C) Cytoplasm	No	No	0	No	No	<1.8 at window 19 (-0.17)	2.1.1	No
609	lmo2666	lmo2666	10 kDa	PTS galacticol transporter subunit IIB	6	6	5	3	0	4	8	6	5	8	9	8	0	0	0.014	0.47	0.054	< 0.00010	0.33	0.67	4	7.33333	0.545455	Cytoplasm	Cytoplasm	0.33 (E,C,CM) Cytoplasm	No	Yes (Sec)	0	No	No	<1.8 at window 19 (0.25)	1.2	No
610	lmo2670	lmo2670	14 kDa	Hypothetical protein	0	0	2	0	0	0	0	0	0	0	0	0	0	0	0.22	1	0.38	1	0.88	1	0.333333	0	99-38	Cytoplasm	Cytoplasm	(Equal score to all) Unknown	No	No	0	No	No	<1.8 at window 9 and 19, final prediction = surface (-0.67)	5.2	No
611	lmo2671	lmo2671	14 kDa	Hypothetical protein	0	0	0	0	0	0	0	0	0	0	3	0	0	0	1	0.17	1	0.063	1	1	0	0.5	CW35	Cytoplasm	Cytoplasm	(Equal score to all) Unknown	No	No	0	No	No	<1.8 at window 9 and 19, final prediction = surface (-0.24)	6	Yes
612	lmo2673	lmo2673	17 kDa	Hypothetical protein	7	8	9	11	10	8	9	12	8	10	5	9	0	0	0.49	0.097	0.011	0.24	0.21	0.19	8.83333	8.83333	1	Cytoplasm	Cytoplasm	2.5 (CM,E,C) Cytoplasm	No	No	0	No	No	<1.8 at window 19 (-0.17)	5.2	No
613	lmo2674	lmo2674	16 kDa	Ribose-5-phosphate isomerase B	7	7	7	3	7	6	4	4	5	0	0	5	0	0	0.14	0.018	0.57	0.1	0.25	0.4	6.16667	3	2.05556	Cytoplasm	Cytoplasm	2.5 (CM,E,C) Cytoplasm	No	No	0	No	No	<1.8 at window 19 (-0.06)	2.1.1	No
614	lmo2683	lmo2683	11 kDa	PTS cellbiose transporter subunit IIB	11	12	12	8	6	6	14	17	17	14	15	12	0	0	0.0075	0.054	0.00023	< 0.00010	0.1	0.32	9.16667	14.8333	0.617978	Cytoplasm	Membrane	0.03 (E,C) Cytoplasm	No	Yes (Sec)	0	Yes	Yes (Sec)	<1.8 at window 19 (0.20)	1.2	No
615	lmo2691	lmo2691	64 kDa	Autolysin	0	0	0	0	0	0	0	0	0	0	0	0	15	45	1	1	1	1	< 0.00010	< 0.00010	0	0	NA	Cell wall/secreted	Membrane	2.18 (C,CM) Extracellular	No	Yes (Sec)	1	No	Yes (Sec)	<1.8 at window 19 (-0.74)	1.1	No
616	lmo2692	lmo2692	12 kDa	Hypothetical protein	4	3	4	6	6	10	4	3	4	5	5	4	0	0	0.091	0.55	0.18	0.53	0.49	0.29	5.5	4.16667	1.32	Cytoplasm	Cytoplasm	(Equal score to all) Unknown	No	No	0	No	No	<1.8 at window 19 (0.06)	5.2	No
617	lmo2693	tmk	23 kDa	Thymidylate kinase	4	5	4	5	5	8	4	0	0	3	0	0	0	0	0.38	0.39	0.16	0.012	0.43	0.36	5.16667	1.16667	4.42857	Cytoplasm	Cytoplasm	2.5 (CM,E,C) Cytoplasm	No	No	0	No	No	<1.8 at window 9 and 19, final prediction = surface (-0.28)	2.3	No
618	lmo2695	dhaK	35 kDa	Dihydroxyacetone kinase subunit	6	3	6	13	13	11	0	0	0	0	0	0	0	0	0.0075	1	0.00072	< 0.00010	0.37	0.12	8.66667	0	99-38	Cytoplasm	Cytoplasm	2.5 (CM,E,C) Cytoplasm	No	No	0	No	No	<1.8 at window 19 (-0.01)	2.1.1	No
619	lmo2696	lmo2696	21 kDa	Dihydroxyacetone kinase	40	38	40	42	39	38	23	28	31	25	30	25	0	0	0.16	0.082	0.23	0.47	0.00043	0.0011	39.5	27	1.46296	Cytoplasm	Cytoplasm	2.5 (CM,E,C) Cytoplasm	No	No	0	No	No	<1.8 at window 9 and 19, final prediction = surface (-0.34)	2.1.1	No
620	lmo2697	lmo2697	13 kDa	PTS mannose transporter subunit IIA	3	4	0	4	6	4	7	5	5	5	6	6	0	0	0.16	0.33	0.0012	0.063	0.63	0.45	3.5	5.66667	0.617647	Cytoplasm	Cytoplasm	2.5 (CM,E,C) Cytoplasm	No	No	0	No	No	<1.8 at window 19 (-0.10)	5.2	No
621	lmo2700	lmo2700	33 kDa	Aldo/keto reductase	7	9	5	11	10	8	0	4	4	11	9	5	0	0	0.32	0.012	0.16	0.2	0.25	0.19	8.33333	5.5	1.51515	Cytoplasm	Cytoplasm	0.03 (E,C) Cytoplam	No	No	0	No	No	<1.8 at window 9 and 19, final prediction = surface (-0.51)	2.1.1	No
622	lmo2703	lmo2703	11 kDa	Hypothetical protein	14	15	13	15	16	12	17	15	13	14	11	11	0	0	0.32	0.034	0.0072	0.17	0.064	0.087	14.1667	13.5	1.04938	Cytoplasm	Cytoplasm	(Equal score to all) Unknown	No	No	0	No	No	<1.8 at window 9 and 19, final prediction = surface (-0.30)	5.2	No
623	lmo2705	lmo2705	18 kDa	Hypothetical protein	0	0	0	4	0	3	6	4	4	3	4	0	0	0	0.013	0.037	< 0.00010	0.3	1	0.67	1.16667	3.5	0.333333	Membrane	Cytoplasm	(Equal score to all) Unknown	No	No	0	No	No	<1.8 at window 19 (-0.54)	5.2	No
624	lmo2707	lmo2707	8 kDa	Hypothetical protein	0	4	0	6	8	8	10	11	10	14	10	11	0	0	0.00094	0.41	< 0.00010	0.00075	0.77	0.29	4.33333	11	0.393939	Cytoplasm	Cytoplasm	2.5 (CM,E,C) Cytoplasm	No	No	0	No	No	<1.8 at window 9 and 19, final prediction = surface (-0.29)	6	No
625	lmo2709	lmo2709	6 kDa	Hypothetical protein	0	0	0	0	0	0	4	4	4	4	3	3	0	0	1	0.24	< 0.00010	< 0.00010	1	1	0	3.66667	CW35	Cytoplasm	Cytoplasm	(Equal score to all) Unknown	No	No	0	No	No	<1.8 at window 9 and 19, final prediction = surface (-1.38)	6	No
626	lmo2713	lmo2713	35 kDa	Secreted protein with 1 GW repeat (internalin)	0	0	0	0	0	0	0	0	0	0	0	0	0	10	1	1	1	1	< 0.00010	< 0.00010	0	0	NA	Cytoplasm	Extracellular (Secreted)	0.13 (C,E) Cytoplasmic membrane	No	Yes (Sec)	0	Yes	Yes (Sec)	>1.8 at window 9 and 19, final prediction = transmembrane (-0.54)	1.8	Yes
627	lmo2724	lmo2724	16 kDa	Hypothetical protein	8	9	9	7	8	8	0	0	0	6	6	4	0	0	0.21	< 0.00010	< 0.00010	0.49	0.18	0.27	8.16667	2.66667	3.0625	Cytoplasm	Cytoplasm	(Equal score to all) Unknown	No	No	0	No	No	<1.8 at window 9 and 19, final prediction = surface (-0.25)	5.2	Yes
628	lmo2742	lmo2742	13 kDa	Hypothetical protein	0	0	0	0	0	0	6	5	6	7	3	4	0	0	1	0.17	< 0.00010	< 0.00010	1	1	0	5.16667	CW35	Cytoplasm	Cytoplasm	(Equal score to all) Unknown	No	No	0	No	No	<1.8 at window 9 and 19, final prediction = surface (-0.74)	5.2	Yes
629	lmo2747	serS	49 kDa	Seryl-trna synthetase	7	0	6	6	0	5	0	0	0	0	0	0	0	0	0.29	1	0.0019	0.0038	0.43	0.54	4	0	99-38	Cytoplasm	Cytoplasm	0 Cytoplasm	No	No	0	No	No	<1.8 at window 9 and 19, final prediction = surface (-0.55)	3.7.2	Yes
630	lmo2748	lmo2748	16 kDa	Hypothetical protein	9	11	8	13	12	10	0	0	0	0	0	0	0	0	0.43	1	< 0.00010	< 0.00010	0.16	0.14	10.5	0	99-38	Cytoplasm	Cytoplasmic	2.5 (CM,E,C) Cytoplasm	No	No	0	No	No	<1.8 at window 19 (-0.40)	5.2	No
631	lmo2754	lmo2754	48 kDa	D-alanyl-D-alanine carboxypeptidase	6	3	4	0	3	0	0	0	0	0	0	0	0	0	0.0048	1	0.0019	0.22	0.43	0.84	2.66667	0	99-38	Secreted	Extracellular (Secreted)	0.49 (CY,C,E) Cytoplasmic membrane	No	Yes (Sec)	0	Yes	Yes (Sec)	<1.8 at window 19 (-0.33)	1.1	Yes
632	lmo2758	guaB	53 kDa	Inosine-monophosphate dehydrogenase	28	26	23	38	34	38	8	6	12	15	13	10	0	3	0.087	0.29	0.0036	0.00024	0.25	0.12	31.1667	10.6667	2.92188	Membrane	Cytoplasm	2.5 (CM,E,C) Cytoplasm	No	No	0	No	No	<1.8 at window 19 (-0.005)	2.3	No
633	lmo2761	lmo2761	55 kDa	beta-glucosidase	0	0	0	0	0	3	0	0	0	0	0	0	0	0	0.15	1	1	0.22	1	0.84	0.5	0	99-38	Cytoplasm	Cytoplasm	0.03 (E,C) Cytoplasm	No	No	0	No	Yes (Sec)	<1.8 at window 9 and 19, final prediction = surface (-0.64)	2.1.1	Yes
634	lmo2762	lmo2762	11 kDa	PTS cellbiose transporter subunit IIB	5	6	6	0	5	0	0	0	0	0	0	0	0	0	0.0032	1	0.00027	0.08	0.33	0.75	3.66667	0	99-38	Cytoplasm	Membrane	(E,C,CM) Unknown, Multiple localization sites	No	Yes (Sec)	0	Yes	Yes (Sec)	<1.8 at window 19 (0.29)	1.2	No
635	lmo2779	engD	41 kDa	GTP-binding protein	5	7	6	7	6	6	4	4	4	0	3	0	0	2	0.45	0.0061	0.49	0.0082	0.36	0.32	6.16667	2.5	2.46667	Cytoplasm	Cytoplasm	2.5 (CM,E,C) Cytoplasm	No	No	0	No	No	<1.8 at window 19 (-0.22)	4.6	No
636	lmo2785	kat	56 kDa	Catalase	17	18	18	23	20	24	5	4	0	6	11	9	0	0	0.35	0.016	< 0.00010	0.012	0.031	0.022	20	5.83333	3.42857	Membrane/secreted	Cytoplasm	0.03 (E,C) Cytoplasm	No	No	0	No	No	<1.8 at window 9 and 19, final prediction = surface (-0.69)	4.2	No
637	lmo2790	parB	32 kDa	Partition protein ParB homolog	0	3	4	5	2	3	0	0	0	0	0	0	0	4	lmo1073	1	0.034	0.0064	0.0037	0.0059	2.83333	0	99-38	Cytoplasm	Cytoplasm	0.03 (E,C) Cytoplasm	No	No	0	No	No	<1.8 at window 9 and 19, final prediction = surface (-0.41)	3.4	No
638	lmo2792	lmo2792	29 kDa	Hypothetical protein	11	13	11	11	12	10	4	4	4	8	7	5	0	0	0.24	0.26	0.047	0.44	0.1	0.15	11.3333	5.33333	2.125	Membrane	Cytoplasm	2.5 (CM,E,C) Cytoplasm	No	No	0	No	No	<1.8 at window 9 and 19, final prediction = surface (-0.29)	6	No
639	lmo2829	lmo2829	22 kDa	Nitroreductase	6	7	6	7	7	6	4	4	3	6	4	6	0	0	0.45	0.41	0.51	0.34	0.29	0.32	6.5	4.5	1.44444	Cytoplasm	Cytoplasm	0.45 (CY,C,E) Cytoplasmicmembrane	No	No	0	No	No	<1.8 at window 9 and 19, final prediction = surface (-0.17)	2.4	No
640	lmo2853	lmo2853	23 kDa	Hypothetical protein	3	0	0	3	0	4	0	0	0	0	0	0	0	0	0.24	1	0.24	0.029	0.82	0.67	1.66667	0	99-38	Membrane	Cytoplasm	2.5 (CM,E,C) Cytoplasm	No	No	0	No	No	<1.8 at window 9 and 19, final prediction = surface (-0.27)	5.2	No
	a ListiList functional classification code : (Glaser et al., 2001, Moszer et al., 1995)
	(http://genolist.pasteur.fr/ListiList/help/function-codes.html)
	b Listeria’s post-genome database (LEGER) (Dieterich et al., 2006) Updated information to genome database ListiList that was establish at the Institut Pasteur and agreed by Listeria Genome European Consortium : (http://leger2.gbf.de/cgi-bin/expLeger.pl)
	(Glaser et al., 2001, Moszer et al., 1995)
	c LocateP (Zhou, et al., 2008) Distinguish cytoplasmic from other subcellular proteins by identifying the no-N-terminal signal sequence
	(http://www.cmbi.ru.nl/locatep-db/cgi-bin/locatepdb.py)
	d PSORTb v3.0.2 protein subcellular localization prediction tool; values represent surface localization score (Yu et al., 2010).
	(http://www.psort.org/psortb/index.html)
	e Cell wall predictor by Fimereli et al. (2012)
	(http://bioinformatics.biol.uoa.gr/CW-PRED/)
	f Lipoprotein predictor by Bagos et al. (2008)
	(http://www.compgen.org/tools/PRED-LIPO)
	g Transmembrane segment/helix v.2.0 prediction (Krogh et al., 2001; Moller et al., 2001; Sonnhammer et al., 1998) (http://www.cbs.dtu.dk/services/TMHMM/)
	h SignalP identification of secreted protein by identifying signal peptide and cleavage site (http://www.cbs.dtu.dk/services/SignalP-4.1/ Default parameters) (Bendtsen et al., 2004a, 2004b, 2005; Nielsen et al., 1997; Nielsen and Krogh,1998; Petersen et al., 2011)
	i Sec and TAT driven secretion system (Natale et al., 2008; Bagos et al., 2010)
	(http://www.compgen.org/tools/PRED-TAT/submit)
	j Hydropathy plot (Kyte and Doolittle, 1982)
	k GRAVY values = Negative indicates hydrophilic protein, >1.8 at window size 19 indicates transmembrane region in a protein, <1.8 at window size 9 indicates surface protein (Kyte and Doolittle, 1982)
	(http://gcat.davidson.edu/DGPB/kd/kyte-doolittle.htm)
	GRAVY calculator (http://www.gravy-calculator.de/)
	l WG binding domain detector : http://comgen.pl/agos/ (Karlowski et al., 2010)
